# Supplementary material for: Crystal structure of 3-[(2-acetyl­phen­oxy)carbon­yl]benzoic acid
Source: Acta Crystallogr Sect E Struct Rep Online. 2014 Oct 11;70(Pt 11):o1153. doi: 10.1107/S1600536814021904 (PMC4257273; doi:10.1107/S1600536814021904)
Supplement: Supplementary file 2 [file e-70-o1153-Isup2.hkl]

#
# h,k,l, Fc-squared, Fo-squared, sigma(Fo-squared), status flag
#
data_I
_shelx_title ' I1LUOM_0m in P2(1)/n LIGHT YELLOW PRISM'
_shelx_refln_list_code          4
_shelx_F_calc_maximum      182.08
_exptl_crystal_F_000       592.00
_reflns_d_resolution_high  0.8107

loop_
 _space_group_symop_operation_xyz
 'x, y, z'
 '-x+1/2, y+1/2, -z+1/2'
 '-x, -y, -z'
 'x-1/2, -y-1/2, z-1/2'

_cell_length_a    13.5081
_cell_length_b     7.4743
_cell_length_c    13.9421
_cell_angle_alpha  90.000
_cell_angle_beta  106.671
_cell_angle_gamma  90.000

_shelx_F_squared_multiplier     1.000

loop_
 _refln_index_h
 _refln_index_k
 _refln_index_l
 _refln_F_squared_calc
 _refln_F_squared_meas
 _refln_F_squared_sigma
 _refln_observed_status
   2   0   0       3653.29       3444.79        42.24 o
   4   0   0       8656.23       8499.49        89.90 o
   6   0   0        688.64        709.13        37.36 o
   8   0   0         31.72         31.67         2.30 o
  10   0   0        884.85        962.87        16.55 o
  12   0   0        321.67        301.74        13.23 o
  14   0   0         19.46         18.37         4.98 o
   1   1   0       2382.18       2355.19        14.44 o
   2   1   0        619.65        562.44         3.62 o
   3   1   0         69.11         57.38         0.88 o
   4   1   0       3848.97       3827.38        27.32 o
   5   1   0         61.27         49.59         0.99 o
   6   1   0         14.19         14.14         0.74 o
   7   1   0          8.42          6.21         0.53 o
   8   1   0         17.46         23.03         1.27 o
   9   1   0         33.89         31.55         1.52 o
  10   1   0        112.03        108.18         2.74 o
  11   1   0          2.29          3.54         1.44 o
  12   1   0         68.65         73.73         3.92 o
  13   1   0         50.98         54.51         4.10 o
  14   1   0          4.09          2.63         2.52 o
  15   1   0          0.17         -2.86         2.30 o
   0   2   0      28024.56      25862.80       273.85 o
   1   2   0         22.70         18.39         0.86 o
   2   2   0       3647.33       3556.78        23.40 o
   3   2   0          2.23          0.83         0.28 o
   4   2   0       1141.26       1122.74         8.23 o
   5   2   0          1.13          0.61         0.34 o
   6   2   0         36.81         38.82         1.01 o
   7   2   0        112.92        110.31         1.82 o
   8   2   0          1.64          1.25         0.52 o
   9   2   0          8.81          6.07         0.86 o
  10   2   0         73.07         65.29         2.36 o
  11   2   0          0.51         -2.09         1.39 o
  12   2   0        432.20        453.46        10.19 o
  13   2   0          6.50          6.75         1.62 o
  14   2   0          1.29         -0.32         1.69 o
  15   2   0          0.00         -1.87         2.42 o
   1   3   0       1507.24       1528.68        12.08 o
   2   3   0        612.73        624.40         5.12 o
   3   3   0         14.39         12.69         0.49 o
   4   3   0         40.27         42.49         1.09 o
   5   3   0        138.94        140.00         2.04 o
   6   3   0         73.46         70.73         1.44 o
   7   3   0         48.06         52.79         1.89 o
   8   3   0          5.90          6.14         0.92 o
   9   3   0          1.15          0.51         1.26 o
  10   3   0        253.01        266.48         6.88 o
  11   3   0          0.00         -1.04         1.62 o
  12   3   0         81.77         92.80         4.88 o
  13   3   0         53.35         55.96         7.32 o
  14   3   0         28.61         43.60         9.19 o
  15   3   0          1.21         -0.31         3.74 o
   0   4   0      11522.89      11866.01       174.80 o
   1   4   0         86.38         90.17         2.71 o
   2   4   0        218.16        246.89         3.66 o
   3   4   0        609.67        587.99         5.70 o
   4   4   0         77.73         79.95         2.15 o
   5   4   0          0.05          0.09         0.44 o
   6   4   0          7.44          6.86         0.65 o
   7   4   0        501.49        519.82         5.76 o
   8   4   0          0.09         -0.86         1.08 o
   9   4   0         82.11         76.95         3.87 o
  10   4   0        281.35        295.10        17.59 o
  11   4   0        341.65        381.70        20.55 o
  12   4   0        213.11        215.44         8.37 o
  13   4   0          3.32          0.64         2.30 o
  14   4   0         25.00         21.54         3.74 o
   1   5   0          3.55          3.79         0.97 o
   2   5   0         78.71         70.08         2.52 o
   3   5   0         50.85         56.91         2.05 o
   4   5   0         96.84         98.43         2.73 o
   5   5   0        267.21        261.25         4.46 o
   6   5   0         96.19         91.62         4.02 o
   7   5   0         70.68         68.82         1.87 o
   8   5   0          5.40          4.40         1.19 o
   9   5   0         26.22         25.93         2.01 o
  10   5   0        119.73        119.54         6.24 o
  11   5   0          4.85          2.38         2.96 o
  12   5   0        104.60        108.41         6.43 o
  13   5   0         12.71         16.44         3.41 o
   0   6   0        423.74        394.49        14.32 o
   1   6   0         87.87         83.55         7.78 o
   2   6   0         15.94         14.52         2.47 o
   3   6   0         14.23         11.47         2.39 o
   4   6   0          0.68         -1.33         1.64 o
   5   6   0         17.45         21.17         4.36 o
   6   6   0         37.48         28.33         4.98 o
   7   6   0          8.00          7.14         1.41 o
   8   6   0         36.13         34.31         2.55 o
   9   6   0          9.41          7.59         1.93 o
  10   6   0         12.27         11.99         1.94 o
  11   6   0          0.06         -1.31         1.78 o
  12   6   0        101.48        103.10         4.47 o
   1   7   0         27.67         27.23         3.41 o
   2   7   0          0.53         -1.03         1.86 o
   3   7   0          1.41         -1.19         4.36 o
   4   7   0          4.41          4.31         2.24 o
   5   7   0          0.00         -4.05         2.80 o
   6   7   0          2.68          2.18         3.42 o
   7   7   0          5.87          0.31         3.11 o
   8   7   0          0.39         -4.05         2.80 o
   9   7   0         13.16         19.72         2.28 o
  10   7   0         37.15         43.46         3.77 o
   0   8   0          0.33         -1.87         3.11 o
   1   8   0         21.49         11.72         4.05 o
   2   8   0         25.69         20.44         5.76 o
   3   8   0          2.04          0.00         2.20 o
   4   8   0         28.20         31.34         3.81 o
   5   8   0         12.51         17.44         4.98 o
   6   8   0          2.93          2.49         3.42 o
   7   8   0          8.02         11.21         4.67 o
   1   9   0          1.83          1.08         2.69 o
   2   9   0          0.58          0.64         2.61 o
   3   9   0          0.13         -0.74         2.52 o
 -15   0   1          5.20          7.47         4.36 o
 -13   0   1         34.44         39.85         6.23 o
 -11   0   1        325.86        354.95         7.85 o
  -9   0   1        140.84        155.00         4.83 o
  -7   0   1        687.49        703.96        12.71 o
  -5   0   1          1.20          3.62         0.71 o
  -3   0   1       1789.24       1694.88        20.13 o
  -1   0   1         62.99         60.01         1.44 o
   1   0   1       2292.30       1991.39        21.48 o
   3   0   1       1868.83       2037.59        36.71 o
   5   0   1       1607.30       1561.16        36.43 o
   7   0   1        280.27        255.47         4.63 o
   9   0   1        347.06        308.46         7.78 o
  11   0   1       3278.03       3420.46        65.65 o
  13   0   1        200.18        175.61        11.21 o
  15   0   1          8.04          9.03         4.67 o
 -16   1   1         79.87         85.07         7.03 o
 -15   1   1          1.77          2.96         2.61 o
 -14   1   1         24.21         28.21         4.07 o
 -13   1   1          0.52          0.60         1.51 o
 -12   1   1        308.02        304.92         6.36 o
 -11   1   1          4.88          3.94         1.57 o
 -10   1   1          2.02          2.17         1.28 o
  -9   1   1          0.70         -0.14         0.61 o
  -8   1   1       1870.17       1843.41        18.97 o
  -7   1   1        313.28        340.14         4.05 o
  -6   1   1        604.36        688.75         5.62 o
  -5   1   1        778.71        803.03         6.83 o
  -4   1   1        310.36        235.69         2.33 o
  -3   1   1          2.11          2.12         0.27 o
  -2   1   1        692.23        713.91         5.55 o
  -1   1   1        456.95        453.62         3.30 o
   0   1   1       2932.08       2824.03        21.07 o
   1   1   1        218.00        186.30         1.96 o
   2   1   1       8672.11       8194.38        55.58 o
   3   1   1       9139.55       8883.40        60.02 o
   4   1   1       1413.28       1535.91        13.13 o
   5   1   1        505.24        474.39         4.95 o
   6   1   1        845.99        859.50         8.81 o
   7   1   1        350.38        358.33         5.00 o
   8   1   1         78.84         73.68         2.00 o
   9   1   1         22.38         23.32         1.19 o
  10   1   1        605.85        573.57         6.79 o
  11   1   1          3.91          9.28         1.32 o
  12   1   1         49.31         50.35         3.51 o
  13   1   1          4.13          9.89         2.15 o
  14   1   1          3.17          3.89         2.75 o
  15   1   1          6.65          6.47         5.14 o
 -15   2   1          3.75          3.22         3.27 o
 -14   2   1          8.36          9.99         2.24 o
 -13   2   1          2.55          1.12         1.34 o
 -12   2   1         47.85         47.54         2.80 o
 -11   2   1          8.86         10.07         1.50 o
 -10   2   1         60.96         59.23         3.06 o
  -9   2   1         67.10         74.82         1.96 o
  -8   2   1          2.48          2.02         0.60 o
  -7   2   1        605.86        612.86         6.32 o
  -6   2   1          0.85          0.52         0.46 o
  -5   2   1         20.16         31.75         0.99 o
  -4   2   1          0.02         -0.22         0.29 o
  -3   2   1        646.57        663.38         5.03 o
  -2   2   1        707.07        697.73         4.70 o
  -1   2   1      33153.76      30804.91       205.00 o
   0   2   1       1671.30       1651.55        10.88 o
   1   2   1        110.71        118.50         1.38 o
   2   2   1       1454.61       1364.50         9.62 o
   3   2   1        146.78        137.65         1.66 o
   4   2   1        438.94        429.58         3.70 o
   5   2   1         78.68         75.81         2.06 o
   6   2   1         40.52         35.93         1.34 o
   7   2   1         71.90         76.50         1.95 o
   8   2   1        186.85        175.10         2.80 o
   9   2   1        457.81        493.13         5.99 o
  10   2   1         29.58         29.80         1.45 o
  11   2   1       1567.03       1596.46        20.46 o
  12   2   1          2.71          4.37         1.47 o
  13   2   1         73.82         74.60         4.49 o
  14   2   1          2.53          0.70         1.88 o
  15   2   1         23.00         28.62         6.54 o
 -15   3   1          0.36          4.36         4.05 o
 -14   3   1         23.13         23.53         4.36 o
 -13   3   1         71.55         64.90         4.30 o
 -12   3   1         27.58         27.93         2.97 o
 -11   3   1          0.01         -0.36         1.60 o
 -10   3   1          7.22          7.32         1.67 o
  -9   3   1          0.37         -0.12         0.91 o
  -8   3   1         19.12         23.37         1.24 o
  -7   3   1         58.21         67.66         1.82 o
  -6   3   1          0.29          0.82         0.40 o
  -5   3   1        265.95        269.33         3.23 o
  -4   3   1         21.01         19.51         0.90 o
  -3   3   1        243.82        253.49         2.36 o
  -2   3   1        410.35        391.04         3.71 o
  -1   3   1       2204.27       2177.32        16.79 o
   0   3   1       2067.64       2045.88        22.67 o
   1   3   1        449.36        468.17         4.56 o
   2   3   1        815.26        838.52         7.49 o
   3   3   1        798.09        816.70         8.22 o
   4   3   1         49.97         53.57         1.11 o
   5   3   1         42.28         39.59         1.11 o
   6   3   1         50.88         48.52         1.56 o
   7   3   1        121.26        126.81         2.33 o
   8   3   1         19.37         21.36         1.41 o
   9   3   1         18.88         17.45         1.74 o
  10   3   1        448.44        501.60         8.50 o
  11   3   1         90.48        107.92         7.31 o
  12   3   1         83.30         71.70         7.80 o
  13   3   1        106.07        121.67         6.49 o
  14   3   1         13.75         19.49         4.51 o
 -14   4   1          0.44          0.16         2.42 o
 -13   4   1         13.48         10.44         2.97 o
 -12   4   1         30.39         30.75         8.41 o
 -11   4   1         12.70         13.27         2.75 o
 -10   4   1        214.43        216.63         6.23 o
  -9   4   1          4.61          4.35         1.34 o
  -8   4   1        142.77        149.66         3.87 o
  -7   4   1        141.29        137.38         2.23 o
  -6   4   1          0.20          0.29         0.49 o
  -5   4   1         63.44         75.75         1.41 o
  -4   4   1          7.70          7.32         0.46 o
  -3   4   1        756.15        789.71         8.98 o
  -2   4   1       1066.29       1107.73        11.87 o
  -1   4   1        873.85        805.92         8.94 o
   0   4   1        501.43        473.15         6.83 o
   1   4   1        106.58        116.37         2.83 o
   2   4   1          0.22         -0.67         0.44 o
   3   4   1          7.68          4.20         0.75 o
   4   4   1        479.24        502.48         5.85 o
   5   4   1          0.10          0.21         0.42 o
   6   4   1          1.16          0.27         0.61 o
   7   4   1          5.38          7.18         0.92 o
   8   4   1         29.82         26.73         2.02 o
   9   4   1          2.06          3.02         1.65 o
  10   4   1         52.29         51.05         4.51 o
  11   4   1        512.97        561.76        19.62 o
  12   4   1         13.36         18.44         3.30 o
  13   4   1         60.68         60.70         8.25 o
  14   4   1          0.11         -0.01         2.30 o
 -13   5   1         35.87         33.59         4.17 o
 -12   5   1          1.92          2.73         1.83 o
 -11   5   1         26.58         26.46         2.59 o
 -10   5   1          4.34          0.62         1.47 o
  -9   5   1          0.27         -1.32         1.10 o
  -8   5   1        235.42        244.33         4.86 o
  -7   5   1        226.01        221.03         3.61 o
  -6   5   1        489.89        519.94         7.24 o
  -5   5   1        213.37        230.85         5.29 o
  -4   5   1        208.75        211.73         4.89 o
  -3   5   1        174.99        174.84         4.76 o
  -2   5   1        183.56        177.29         3.43 o
  -1   5   1        682.95        649.49         7.78 o
   0   5   1         27.72         24.84         1.62 o
   1   5   1         53.23         52.61         2.22 o
   2   5   1         32.18         28.84         1.36 o
   3   5   1         71.74         80.91         2.33 o
   4   5   1        114.54        112.71         2.24 o
   5   5   1          1.44          0.82         0.88 o
   6   5   1          0.07          0.96         0.97 o
   7   5   1         56.66         57.58         1.91 o
   8   5   1         45.24         44.61         2.06 o
   9   5   1         21.09         20.68         2.45 o
  10   5   1         23.92         23.17         3.50 o
  11   5   1          9.58         12.34         3.06 o
  12   5   1          9.14          6.41         3.06 o
  13   5   1          4.58          3.59         3.58 o
 -12   6   1         34.34         33.30         3.15 o
 -11   6   1         17.41         22.43         2.29 o
 -10   6   1          7.99          7.32         1.49 o
  -9   6   1         11.06          9.51         1.78 o
  -8   6   1          5.68          0.67         1.32 o
  -7   6   1          5.04          6.70         1.80 o
  -6   6   1          0.01         -2.80         2.49 o
  -5   6   1        134.35        141.69         5.76 o
  -4   6   1          0.97          0.39         1.64 o
  -3   6   1        467.01        498.40        13.54 o
  -2   6   1         18.54         26.24         6.07 o
  -1   6   1        309.28        272.60         8.03 o
   0   6   1        138.34        130.08         5.72 o
   1   6   1          0.43         -0.31         3.42 o
   2   6   1         25.85         24.16         2.37 o
   3   6   1          3.37          0.25         1.48 o
   4   6   1          1.90          0.24         3.89 o
   5   6   1         39.94         36.02         3.89 o
   6   6   1         31.41         28.15         2.59 o
   7   6   1         41.04         35.08         2.44 o
   8   6   1         20.72         22.49         2.36 o
   9   6   1         10.37          8.61         2.53 o
  10   6   1         60.69         69.19         5.23 o
  11   6   1         33.98         39.08         3.09 o
 -10   7   1          5.78         11.52         2.34 o
  -9   7   1          2.75          0.93         4.05 o
  -8   7   1         17.09         12.14         4.36 o
  -7   7   1          3.61          5.92         3.74 o
  -6   7   1          0.22         -2.80         3.11 o
  -5   7   1          0.60          0.88         1.86 o
  -4   7   1         12.24          8.56         2.80 o
  -3   7   1         36.61         33.84         4.83 o
  -2   7   1         44.74         40.75         3.85 o
  -1   7   1         10.37         11.98         2.75 o
   0   7   1          9.24          9.34         2.64 o
   1   7   1          2.76          2.49         2.96 o
   2   7   1          3.35          1.88         2.30 o
   3   7   1         13.94         11.40         2.64 o
   4   7   1          4.57         -0.62         2.80 o
   5   7   1          0.08         -0.62         2.80 o
   6   7   1          0.61         -3.74         2.49 o
   7   7   1          1.31          1.87         3.11 o
   8   7   1          0.42          2.16         1.64 o
   9   7   1          0.09         -0.95         1.84 o
  10   7   1         15.84         16.38         2.99 o
  -8   8   1          1.29          4.05         3.74 o
  -7   8   1          0.24          0.00         3.42 o
  -6   8   1          9.39         11.83         4.36 o
  -5   8   1          5.40          6.23         2.80 o
  -4   8   1          5.78          4.10         2.61 o
  -3   8   1         25.40         23.00         6.38 o
  -2   8   1          8.26         10.74         3.08 o
  -1   8   1         76.64         63.14         7.47 o
   0   8   1         31.23         25.30         3.50 o
   1   8   1          0.40         -2.02         2.20 o
   2   8   1          4.93          5.92         2.42 o
   3   8   1          6.18          6.12         2.75 o
   4   8   1          0.14         -4.05         3.11 o
   5   8   1          0.74         -3.74         3.11 o
   6   8   1          3.56          4.67         4.05 o
   7   8   1          1.24          0.31         3.74 o
  -3   9   1          4.39          9.07         3.28 o
  -2   9   1         12.63          9.96         3.08 o
  -1   9   1          5.81          0.19         3.27 o
   0   9   1          0.70          6.52         2.97 o
   1   9   1          2.29          0.31         3.58 o
   2   9   1          0.42         -1.71         2.42 o
   3   9   1          1.49          0.31         2.86 o
 -16   0   2          3.80          2.18         3.74 o
 -14   0   2         53.54         51.69         7.16 o
 -12   0   2        156.70        165.20        16.04 o
 -10   0   2          3.20          3.75         1.40 o
  -8   0   2         14.04         28.68         1.77 o
  -6   0   2       2357.39       2446.34        26.68 o
  -4   0   2        209.64        207.55         2.77 o
  -2   0   2      13377.57      12354.64       154.16 o
   0   0   2        746.09        718.61         8.17 o
   2   0   2      15230.55      14235.93       152.95 o
   4   0   2       2271.14       2344.80        36.99 o
   6   0   2        141.95        152.25         6.85 o
   8   0   2        197.00        208.10         4.41 o
  10   0   2       1223.44       1176.83        16.85 o
  12   0   2         67.73         66.34         7.63 o
  14   0   2         28.48         32.38         6.54 o
 -16   1   2          2.27         -3.17         2.39 o
 -15   1   2         25.43         34.63         6.85 o
 -14   1   2         11.86         13.95         3.28 o
 -13   1   2         31.39         32.52         3.26 o
 -12   1   2          5.05          1.52         1.27 o
 -11   1   2         98.43         96.79         5.48 o
 -10   1   2         10.24          7.21         1.22 o
  -9   1   2          0.24          1.48         0.90 o
  -8   1   2        344.77        350.93         4.87 o
  -7   1   2       1032.24       1147.75        12.43 o
  -6   1   2        266.49        252.16         3.12 o
  -5   1   2        579.11        572.60         4.89 o
  -4   1   2          5.45          3.86         0.44 o
  -3   1   2       1063.56       1049.04         8.43 o
  -2   1   2        351.46        311.37         2.72 o
  -1   1   2       1860.71       1825.31        12.46 o
   0   1   2         39.28         42.99         0.77 o
   1   1   2        537.63        558.77         4.73 o
   2   1   2      10817.67      10338.55        83.89 o
   3   1   2       3958.36       3928.99        31.96 o
   4   1   2        827.68        789.83         7.55 o
   5   1   2        169.73        155.52         2.55 o
   6   1   2        597.11        625.38         6.95 o
   7   1   2        216.82        229.10         3.84 o
   8   1   2          0.76          0.81         0.74 o
   9   1   2       1196.83       1154.54        13.48 o
  10   1   2         10.68         13.37         1.02 o
  11   1   2        325.83        327.17         5.69 o
  12   1   2          9.05         15.64         2.66 o
  13   1   2        104.70        106.41         5.06 o
  14   1   2          9.10         14.11         3.74 o
  15   1   2          3.45         11.73         3.41 o
 -16   2   2         28.21         29.00         4.73 o
 -15   2   2          0.02         -1.90         2.39 o
 -14   2   2          0.03         -2.11         1.51 o
 -13   2   2         12.74          9.76         2.01 o
 -12   2   2          3.36          1.01         1.32 o
 -11   2   2          0.44          0.75         1.10 o
 -10   2   2         20.42         18.66         1.48 o
  -9   2   2          0.69          1.35         0.82 o
  -8   2   2         39.50         45.10         1.65 o
  -7   2   2        198.03        230.60         3.15 o
  -6   2   2        378.47        379.84         3.97 o
  -5   2   2        975.05       1024.24         8.71 o
  -4   2   2        161.82        158.26         1.96 o
  -3   2   2        721.40        715.14         5.74 o
  -2   2   2         21.94         39.24         0.73 o
  -1   2   2       1697.52       1636.67        12.01 o
   0   2   2         63.01         56.00         0.89 o
   1   2   2       1056.46       1047.92         9.07 o
   2   2   2       2451.85       2408.58        17.48 o
   3   2   2          1.84          1.92         0.45 o
   4   2   2       2475.15       2362.48        18.64 o
   5   2   2         91.55         91.67         2.63 o
   6   2   2       2191.51       2237.07        20.71 o
   7   2   2        352.43        355.07         4.73 o
   8   2   2        432.84        443.55         5.73 o
   9   2   2        248.95        238.82         4.67 o
  10   2   2       1511.56       1578.11        18.54 o
  11   2   2          4.63          5.51         1.42 o
  12   2   2         19.69         22.55         2.77 o
  13   2   2         46.89         57.67         4.16 o
  14   2   2          3.96          5.17         2.24 o
 -15   3   2         15.32         21.80         5.60 o
 -14   3   2          2.14          1.88         1.96 o
 -13   3   2         45.73         54.10         7.32 o
 -12   3   2         39.29         38.73         3.16 o
 -11   3   2         55.07         55.78         3.97 o
 -10   3   2          9.55         11.94         1.91 o
  -9   3   2        498.42        472.97         6.74 o
  -8   3   2          0.89         -0.11         0.64 o
  -7   3   2        848.93        923.85         9.07 o
  -6   3   2        182.25        192.46         2.86 o
  -5   3   2        886.92        923.36         7.97 o
  -4   3   2        216.15        223.53         2.59 o
  -3   3   2        828.63        904.95         6.72 o
  -2   3   2        584.59        543.83         5.27 o
  -1   3   2        655.71        679.25         6.33 o
   0   3   2          3.59          1.12         0.51 o
   1   3   2         93.54        107.06         1.94 o
   2   3   2       1288.14       1351.66        14.01 o
   3   3   2        556.22        590.90         5.90 o
   4   3   2         59.89         59.99         1.72 o
   5   3   2        243.35        228.70         3.08 o
   6   3   2          9.47         11.25         0.84 o
   7   3   2         79.98         90.39         2.52 o
   8   3   2         88.02         88.29         2.76 o
   9   3   2        236.63        221.59         5.15 o
  10   3   2        132.27        135.86         5.39 o
  11   3   2         18.21         23.49         2.17 o
  12   3   2         47.61         56.59         5.05 o
  13   3   2        161.43        160.49         7.57 o
  14   3   2          5.06          5.77         2.69 o
 -14   4   2          2.61          1.40         5.14 o
 -13   4   2         22.36         16.24         3.89 o
 -12   4   2         23.75         21.17         3.30 o
 -11   4   2          0.73         -1.74         1.64 o
 -10   4   2         23.79         23.25         2.22 o
  -9   4   2         30.95         30.47         2.21 o
  -8   4   2         40.49         34.86         1.93 o
  -7   4   2        191.50        180.44         3.53 o
  -6   4   2        117.91        116.85         2.05 o
  -5   4   2         17.49         21.40         0.82 o
  -4   4   2         10.45          9.89         0.85 o
  -3   4   2          4.89          3.99         0.70 o
  -2   4   2        818.98        863.72        11.09 o
  -1   4   2       1032.57       1051.78        13.09 o
   0   4   2         16.32         11.64         0.88 o
   1   4   2         77.46         88.87         1.80 o
   2   4   2        448.44        490.48         5.08 o
   3   4   2        179.61        163.16         2.69 o
   4   4   2        225.09        214.76         3.40 o
   5   4   2         84.10         90.61         1.71 o
   6   4   2          6.58          7.37         0.77 o
   7   4   2          1.18          2.14         0.89 o
   8   4   2        306.96        299.07         6.10 o
   9   4   2        523.48        558.49        10.83 o
  10   4   2        269.67        299.49         7.62 o
  11   4   2         75.70         71.01         4.08 o
  12   4   2         30.81         29.08         3.96 o
  13   4   2         38.05         30.76         4.17 o
 -13   5   2          0.00          0.53         1.85 o
 -12   5   2          0.61          1.58         1.65 o
 -11   5   2          0.02          0.21         1.51 o
 -10   5   2          1.02         -0.40         1.42 o
  -9   5   2         45.41         43.49         2.61 o
  -8   5   2         57.01         52.86         2.95 o
  -7   5   2         13.66         10.86         1.03 o
  -6   5   2         76.20         71.11         1.69 o
  -5   5   2          8.11         13.36         1.64 o
  -4   5   2         93.83         91.89         2.98 o
  -3   5   2        826.15        856.13        11.52 o
  -2   5   2         82.37         77.56         2.75 o
  -1   5   2        258.12        258.85         4.94 o
   0   5   2         16.16         15.50         1.45 o
   1   5   2         41.44         36.39         2.56 o
   2   5   2         22.86         27.75         1.05 o
   3   5   2          3.54          3.00         0.69 o
   4   5   2         69.17         74.52         2.04 o
   5   5   2         37.30         34.15         1.88 o
   6   5   2         22.39         19.94         1.45 o
   7   5   2        209.37        210.47         4.80 o
   8   5   2          6.89          7.79         1.34 o
   9   5   2        162.76        175.70         5.84 o
  10   5   2          4.22          9.52         2.18 o
  11   5   2          9.75         10.66         2.84 o
  12   5   2          0.01         -2.10         2.17 o
 -12   6   2          0.01         -2.26         1.51 o
 -11   6   2         14.12         13.58         2.06 o
 -10   6   2         18.17         19.45         2.53 o
  -9   6   2          0.66          1.28         1.06 o
  -8   6   2          3.72          2.24         1.34 o
  -7   6   2          8.19          3.42         3.11 o
  -6   6   2          0.05          1.32         1.72 o
  -5   6   2        137.02        134.77         5.53 o
  -4   6   2         29.25         32.52         3.14 o
  -3   6   2        354.80        351.21        10.74 o
  -2   6   2         66.07         53.70         3.35 o
  -1   6   2        332.21        317.24         7.48 o
   0   6   2         40.58         39.11         2.91 o
   1   6   2         34.74         33.52         2.75 o
   2   6   2          2.41          3.11         1.55 o
   3   6   2         18.48         18.49         2.86 o
   4   6   2         24.20         14.18         2.75 o
   5   6   2         43.78         43.11         2.59 o
   6   6   2          4.23          2.59         1.47 o
   7   6   2         30.83         28.28         2.56 o
   8   6   2         58.85         63.59         3.80 o
   9   6   2         51.41         58.23         4.78 o
  10   6   2         87.14         83.47         5.46 o
  11   6   2         14.96         14.39         5.14 o
 -10   7   2          1.11         -4.20         2.80 o
  -9   7   2         38.10         42.34         6.85 o
  -8   7   2          0.19          4.05         3.74 o
  -7   7   2         31.00         29.58         5.60 o
  -6   7   2         67.98         67.72         4.48 o
  -5   7   2         82.75         87.95        12.61 o
  -4   7   2          1.02          0.78         1.98 o
  -3   7   2        145.54        139.06         6.15 o
  -2   7   2        168.92        144.14         6.59 o
  -1   7   2         48.76         43.28         4.07 o
   0   7   2         62.53         57.15         4.40 o
   1   7   2          2.69          4.75         1.73 o
   2   7   2         19.94         16.18         2.39 o
   3   7   2         19.80         25.00         3.41 o
   4   7   2          0.76         -1.25         1.98 o
   5   7   2         34.83         22.65         3.63 o
   6   7   2          3.40         -1.56         3.11 o
   7   7   2         35.66         37.48         2.96 o
   8   7   2          5.50          2.49         4.67 o
   9   7   2         13.00         12.05         3.42 o
  -8   8   2          2.44          4.98         4.05 o
  -7   8   2         17.52         22.11         5.29 o
  -6   8   2          6.58          5.29         3.74 o
  -5   8   2          5.00          3.42         3.74 o
  -4   8   2         20.95         15.85         6.54 o
  -3   8   2         41.68         36.29         8.41 o
  -2   8   2          7.46          6.61         2.75 o
  -1   8   2         30.76         16.75         3.19 o
   0   8   2          0.56         -0.78         1.98 o
   1   8   2          0.43          0.77         2.30 o
   2   8   2          1.18         -2.18         2.20 o
   3   8   2          0.59          0.31         3.42 o
   4   8   2          4.79          1.56         3.74 o
   5   8   2          8.53          2.49         4.05 o
   6   8   2          4.04          5.92         4.67 o
   7   8   2          6.16          9.03         4.98 o
  -3   9   2         46.77         52.47         5.06 o
  -2   9   2          0.72          6.34         2.75 o
  -1   9   2          7.96          1.87         3.89 o
   0   9   2          0.95          1.87         2.64 o
   1   9   2          0.14          2.18         2.64 o
   2   9   2          7.67         13.05         8.41 o
 -15   0   3          0.03          0.93         3.11 o
 -13   0   3         44.47         48.88         6.85 o
 -11   0   3         52.23         45.53         4.79 o
  -9   0   3         19.21         23.45         1.65 o
  -7   0   3          3.83          4.34         0.72 o
  -5   0   3        635.42        607.26         8.86 o
  -3   0   3        114.28        109.09         2.25 o
  -1   0   3         95.38         97.14         1.94 o
   1   0   3        525.66        583.73         9.38 o
   3   0   3       1816.18       1695.83        22.29 o
   5   0   3         57.16         44.21         4.05 o
   7   0   3        340.24        322.26        11.83 o
   9   0   3        197.30        173.65         5.36 o
  11   0   3         96.22         85.62         7.63 o
  13   0   3        122.24        136.06        10.59 o
 -16   1   3          0.19          0.26         2.61 o
 -15   1   3          3.44          4.05         2.86 o
 -14   1   3         18.06         16.05         3.30 o
 -13   1   3          2.30          1.24         1.45 o
 -12   1   3          5.26          3.20         1.31 o
 -11   1   3          5.67          8.11         1.16 o
 -10   1   3        146.50        154.89         3.46 o
  -9   1   3        216.54        245.16         3.89 o
  -8   1   3       2911.00       3174.14        31.63 o
  -7   1   3         43.56         34.63         1.67 o
  -6   1   3       4281.81       4595.06        34.80 o
  -5   1   3          0.29          0.68         0.33 o
  -4   1   3        140.75        125.20         2.02 o
  -3   1   3        428.44        408.95         3.82 o
  -2   1   3       4320.98       4242.70        34.09 o
  -1   1   3        276.61        264.32         2.46 o
   0   1   3        293.56        302.53         2.70 o
   1   1   3       3353.00       3255.52        30.92 o
   2   1   3          5.18          7.05         1.14 o
   3   1   3        165.35        140.92         2.35 o
   4   1   3       5055.06       5223.75        50.32 o
   5   1   3        306.85        318.97         5.59 o
   6   1   3         91.28         74.77         3.06 o
   7   1   3          5.29          6.73         1.10 o
   8   1   3          1.29          0.33         0.78 o
   9   1   3          4.88          3.86         1.00 o
  10   1   3         21.85         20.96         1.74 o
  11   1   3          0.14          1.09         1.05 o
  12   1   3          2.09          2.82         1.69 o
  13   1   3          4.21          8.06         2.10 o
  14   1   3          0.83          2.47         2.80 o
 -16   2   3          1.30          2.15         2.75 o
 -15   2   3         25.58         26.30         4.17 o
 -14   2   3         19.15         17.47         2.56 o
 -13   2   3         34.47         28.36         3.15 o
 -12   2   3          3.93          2.49         1.65 o
 -11   2   3          1.77          0.45         1.32 o
 -10   2   3          2.69          3.61         1.03 o
  -9   2   3          5.65          8.87         1.08 o
  -8   2   3         50.94         58.01         2.92 o
  -7   2   3        263.59        263.01         3.50 o
  -6   2   3        746.24        739.13         6.78 o
  -5   2   3         22.53         18.03         0.77 o
  -4   2   3       1009.81       1037.38         8.63 o
  -3   2   3        161.24        170.96         2.12 o
  -2   2   3        847.52        817.51         7.42 o
  -1   2   3         11.00         15.66         0.64 o
   0   2   3          8.20          6.21         0.47 o
   1   2   3          8.72          8.42         0.51 o
   2   2   3        463.77        446.15         4.60 o
   3   2   3        853.34        816.93         8.39 o
   4   2   3        286.17        316.38         4.39 o
   5   2   3       2836.53       2878.89        30.09 o
   6   2   3        368.65        390.29         4.58 o
   7   2   3         27.25         27.52         1.37 o
   8   2   3         47.57         49.01         1.86 o
   9   2   3         25.22         21.16         1.51 o
  10   2   3        264.15        265.66         4.90 o
  11   2   3         52.44         54.37         2.90 o
  12   2   3         33.00         44.22         4.92 o
  13   2   3         87.55         86.02         8.61 o
  14   2   3          0.26         -0.62         3.42 o
 -15   3   3          1.25          2.49         3.74 o
 -14   3   3         37.74         45.29         4.37 o
 -13   3   3         29.76         30.60         3.07 o
 -12   3   3          0.32         -1.08         1.47 o
 -11   3   3          2.68          0.51         1.53 o
 -10   3   3        104.25        101.34         4.13 o
  -9   3   3          3.21          1.15         1.29 o
  -8   3   3        692.54        752.60         7.91 o
  -7   3   3        135.60        134.96         2.29 o
  -6   3   3        412.86        472.12         4.24 o
  -5   3   3         99.96        115.81         1.97 o
  -4   3   3          7.02         12.01         0.65 o
  -3   3   3         31.79         26.19         1.03 o
  -2   3   3        781.00        741.24         8.31 o
  -1   3   3         51.94         56.43         1.65 o
   0   3   3          3.59          4.16         0.52 o
   1   3   3       2131.29       2179.26        19.79 o
   2   3   3         14.28         10.93         0.82 o
   3   3   3         83.74         82.16         1.36 o
   4   3   3        550.70        631.49         8.57 o
   5   3   3        238.90        253.49         7.71 o
   6   3   3         49.43         57.63         1.96 o
   7   3   3         49.78         44.90         2.39 o
   8   3   3        193.23        198.76         4.65 o
   9   3   3         57.25         51.55         2.88 o
  10   3   3        193.20        189.00         5.06 o
  11   3   3         35.28         41.62         4.18 o
  12   3   3         39.28         46.63         4.61 o
  13   3   3         37.41         41.62         4.61 o
  14   3   3         19.44         21.73         8.10 o
 -14   4   3         43.53         44.12         4.51 o
 -13   4   3         27.98         34.15         3.94 o
 -12   4   3         21.52         18.28         3.06 o
 -11   4   3          9.52          8.41         2.03 o
 -10   4   3          0.83          0.25         1.07 o
  -9   4   3         29.24         28.70         1.90 o
  -8   4   3         91.84         92.43         2.72 o
  -7   4   3          2.33          1.15         0.68 o
  -6   4   3        206.06        210.41         2.96 o
  -5   4   3         56.63         48.13         1.60 o
  -4   4   3         37.08         34.13         1.37 o
  -3   4   3         30.60         37.07         1.86 o
  -2   4   3          3.39          3.81         0.64 o
  -1   4   3          3.41          2.05         1.09 o
   0   4   3         15.24         15.64         0.99 o
   1   4   3         17.33         15.38         0.95 o
   2   4   3         17.19         17.13         1.26 o
   3   4   3        301.19        271.08         3.95 o
   4   4   3        366.48        363.43         4.59 o
   5   4   3          4.88          8.70         0.76 o
   6   4   3         30.43         34.57         1.62 o
   7   4   3          0.25          0.38         0.95 o
   8   4   3        146.27        148.00         5.03 o
   9   4   3         38.93         40.61         3.15 o
  10   4   3        110.95        123.11         6.71 o
  11   4   3          2.49         -0.93         2.20 o
  12   4   3          5.54          4.87         2.52 o
  13   4   3          1.02          4.77         2.75 o
 -13   5   3          7.02          8.30         2.18 o
 -12   5   3          1.39          3.03         1.83 o
 -11   5   3          3.69          1.11         1.51 o
 -10   5   3         64.52         65.62         3.46 o
  -9   5   3         32.28         37.49         2.29 o
  -8   5   3        274.84        264.20         5.01 o
  -7   5   3         32.60         29.94         1.40 o
  -6   5   3        307.36        301.39         4.43 o
  -5   5   3         58.26         57.41         1.70 o
  -4   5   3         40.71         36.23         1.30 o
  -3   5   3        107.15        106.97         3.23 o
  -2   5   3          9.18          8.67         1.34 o
  -1   5   3         41.45         40.11         2.15 o
   0   5   3          0.18          0.12         0.70 o
   1   5   3         17.87         15.18         0.98 o
   2   5   3         56.42         61.89         2.24 o
   3   5   3          0.01          0.22         0.68 o
   4   5   3        236.39        245.94         4.42 o
   5   5   3          9.70          9.17         1.26 o
   6   5   3         13.83         14.24         1.42 o
   7   5   3          0.63          3.45         1.42 o
   8   5   3        144.97        157.14         5.47 o
   9   5   3          0.04         -0.48         1.67 o
  10   5   3         21.93         22.95         4.24 o
  11   5   3          4.46          0.62         3.27 o
  12   5   3          2.03          1.02         4.20 o
 -12   6   3         29.22         30.85         2.87 o
 -11   6   3          4.94          6.60         1.75 o
 -10   6   3          1.84          3.73         1.45 o
  -9   6   3         25.04         34.35         2.13 o
  -8   6   3          0.15         -0.51         1.02 o
  -7   6   3          0.07         -0.31         2.80 o
  -6   6   3        104.26        113.99         5.09 o
  -5   6   3          7.02          4.26         1.65 o
  -4   6   3        149.14        162.43         5.17 o
  -3   6   3          2.95         -0.29         1.55 o
  -2   6   3          9.77         14.37         2.08 o
  -1   6   3         77.06         79.75         4.00 o
   0   6   3         71.90         70.06         3.70 o
   1   6   3         40.95         35.67         2.81 o
   2   6   3         58.62         62.55         5.60 o
   3   6   3         43.56         41.61         1.89 o
   4   6   3          4.56          5.02         1.60 o
   5   6   3          2.90          0.62         1.37 o
   6   6   3         34.38         32.22         2.97 o
   7   6   3          0.11         -1.05         1.53 o
   8   6   3         76.23         93.57         5.98 o
   9   6   3          0.40         -0.25         1.85 o
  10   6   3         90.32         82.37         4.85 o
 -10   7   3          4.37          1.56         3.42 o
  -9   7   3          1.59          0.31         3.11 o
  -8   7   3          0.33          4.05         3.74 o
  -7   7   3          1.38          2.18         3.42 o
  -6   7   3          0.10         -1.50         1.86 o
  -5   7   3          4.94          1.87         3.74 o
  -4   7   3         51.05         46.86         5.45 o
  -3   7   3         24.06         20.90         3.08 o
  -2   7   3          2.60          0.55         1.78 o
  -1   7   3         53.26         55.56         3.71 o
   0   7   3         16.27         15.82         2.36 o
   1   7   3         22.68         20.19         2.57 o
   2   7   3         22.70         20.46         4.98 o
   3   7   3         33.97         26.80         3.63 o
   4   7   3         12.55         12.21         4.51 o
   5   7   3          0.27          2.65         2.42 o
   6   7   3         85.84         84.67         4.69 o
   7   7   3          0.28          1.33         1.58 o
   8   7   3         81.98        103.13         4.72 o
   9   7   3          0.77          1.47         2.24 o
  -8   8   3         15.43         21.80         5.60 o
  -7   8   3          7.34          9.34         4.67 o
  -6   8   3          3.50          4.67         3.74 o
  -5   8   3          2.80          3.42         3.74 o
  -4   8   3          2.36          2.94         2.39 o
  -3   8   3          0.14          2.19         2.47 o
  -2   8   3         20.95         15.21         3.89 o
  -1   8   3          0.20         -1.23         2.08 o
   0   8   3         12.97         11.21         2.86 o
   1   8   3          2.48          2.17         2.52 o
   2   8   3          0.34         -1.25         2.80 o
   3   8   3         18.52          8.72         4.36 o
   4   8   3          0.35         -4.05         3.11 o
   5   8   3          6.91          9.96         4.36 o
   6   8   3          7.22         12.77         4.98 o
  -2   9   3         26.60         21.17         4.51 o
  -1   9   3          0.50         -0.39         2.52 o
   0   9   3          4.20          0.26         2.84 o
   1   9   3          1.10         -2.49         3.11 o
 -16   0   4          2.85          4.36         4.05 o
 -14   0   4          5.41         12.45         4.67 o
 -12   0   4        106.37         80.64         8.10 o
 -10   0   4         12.13         16.06         1.61 o
  -8   0   4         27.11         30.06         3.05 o
  -6   0   4        100.57        102.41         3.15 o
  -4   0   4       3447.47       3392.47        43.20 o
  -2   0   4       2842.90       2933.33        31.95 o
   0   0   4          3.75         -0.60         0.63 o
   2   0   4       2111.57       2043.16        34.50 o
   4   0   4        547.36        525.52        10.68 o
   6   0   4        213.66        232.27         9.65 o
   8   0   4         18.09         18.99         3.74 o
  10   0   4          1.57         -1.40         2.02 o
  12   0   4         38.98         32.29         3.51 o
  14   0   4         98.92        106.17        11.21 o
 -16   1   4          0.64          1.40         2.64 o
 -15   1   4        120.30        133.64         8.41 o
 -14   1   4         22.17         22.72         3.72 o
 -13   1   4          0.23          0.18         1.29 o
 -12   1   4         57.61         54.11         3.24 o
 -11   1   4          0.58         -0.28         0.87 o
 -10   1   4          6.45         11.71         1.02 o
  -9   1   4        456.98        504.00         6.19 o
  -8   1   4         35.78         38.94         1.14 o
  -7   1   4        127.09        178.68         2.34 o
  -6   1   4          9.69         10.80         0.83 o
  -5   1   4        446.17        426.38         4.27 o
  -4   1   4        201.42        208.46         2.76 o
  -3   1   4          0.45          1.09         0.53 o
  -2   1   4        404.27        384.55         3.99 o
  -1   1   4         61.80         46.41         1.01 o
   0   1   4        374.77        338.19         3.31 o
   1   1   4        864.75        900.94         8.83 o
   2   1   4         28.30         27.17         1.21 o
   3   1   4       3379.86       3607.58        42.52 o
   4   1   4        378.05        410.35         6.07 o
   5   1   4       2741.43       3022.48        30.41 o
   6   1   4          0.03          0.21         0.89 o
   7   1   4          5.96          6.14         1.37 o
   8   1   4         22.13         22.41         2.04 o
   9   1   4        373.31        354.38         6.29 o
  10   1   4          0.61         -1.47         0.99 o
  11   1   4        112.47        116.29         4.06 o
  12   1   4          1.16          1.99         2.32 o
  13   1   4          7.42          3.49         2.11 o
  14   1   4          0.47         -0.29         4.98 o
 -16   2   4          9.50          9.78         3.50 o
 -15   2   4          0.04          0.31         5.60 o
 -14   2   4         18.63         27.36         2.83 o
 -13   2   4         13.14          9.92         2.56 o
 -12   2   4        277.55        267.88         6.96 o
 -11   2   4         49.56         51.97         4.25 o
 -10   2   4         69.64         77.87         2.78 o
  -9   2   4         62.24         55.30         1.77 o
  -8   2   4        175.50        176.51         3.23 o
  -7   2   4        395.26        432.94         5.92 o
  -6   2   4        489.96        507.63         5.30 o
  -5   2   4        302.61        343.14         4.06 o
  -4   2   4          2.95          2.61         0.58 o
  -3   2   4         80.31         88.60         1.81 o
  -2   2   4        958.02        970.95        10.40 o
  -1   2   4        385.96        362.60         4.14 o
   0   2   4         66.03         48.03         1.26 o
   1   2   4        332.00        328.37         3.96 o
   2   2   4        272.76        279.35         5.33 o
   3   2   4          1.14          0.97         0.60 o
   4   2   4       1913.82       2019.09        23.48 o
   5   2   4          0.55          1.87         0.84 o
   6   2   4         48.98         49.47         1.92 o
   7   2   4         20.49         14.08         1.07 o
   8   2   4        552.54        531.47         7.44 o
   9   2   4         66.13         60.40         2.36 o
  10   2   4          0.04         -0.93         0.97 o
  11   2   4         28.17         26.79         2.97 o
  12   2   4         26.82         28.91         3.24 o
  13   2   4          4.19          6.37         2.37 o
  14   2   4        169.76        229.78        14.32 o
 -15   3   4         20.65         20.40         4.51 o
 -14   3   4         31.02         30.70         3.20 o
 -13   3   4          0.50          1.50         1.60 o
 -12   3   4         36.38         30.97         4.98 o
 -11   3   4        125.04        124.72         6.13 o
 -10   3   4          3.81          4.17         1.23 o
  -9   3   4        141.90        145.54         4.25 o
  -8   3   4          0.57          0.06         0.74 o
  -7   3   4        328.87        344.01         4.46 o
  -6   3   4        102.71        120.14         2.01 o
  -5   3   4        134.54        111.13         2.03 o
  -4   3   4        277.95        301.07         3.60 o
  -3   3   4        550.50        571.56         5.23 o
  -2   3   4        192.85        222.25         3.23 o
  -1   3   4        379.74        416.10         4.83 o
   0   3   4        141.98        148.61         2.61 o
   1   3   4         95.48         97.98         2.02 o
   2   3   4          9.82          8.60         0.66 o
   3   3   4       1093.32       1081.80        11.10 o
   4   3   4         19.57         20.93         1.15 o
   5   3   4        387.47        426.66         7.30 o
   6   3   4         86.61         98.89         2.51 o
   7   3   4         11.22         10.12         1.30 o
   8   3   4        158.75        143.49         4.15 o
   9   3   4        300.30        294.28         6.28 o
  10   3   4         67.17         66.67         3.80 o
  11   3   4          8.69          6.65         2.52 o
  12   3   4        129.12        128.56         8.72 o
  13   3   4         51.28         41.52         4.83 o
 -15   4   4          0.14         -0.99         2.39 o
 -14   4   4          2.47          3.70         2.65 o
 -13   4   4          6.80          3.59         2.30 o
 -12   4   4         85.04         79.54         5.39 o
 -11   4   4         51.27         47.30         2.93 o
 -10   4   4          9.61          6.37         1.31 o
  -9   4   4         29.45         28.87         1.88 o
  -8   4   4         85.87         87.54         2.43 o
  -7   4   4        373.00        372.74         4.00 o
  -6   4   4         37.69         40.83         1.29 o
  -5   4   4         69.71         77.20         1.56 o
  -4   4   4          5.83          3.66         0.81 o
  -3   4   4        352.32        323.06        11.65 o
  -2   4   4        301.26        317.57         4.32 o
  -1   4   4         68.72         55.75         2.39 o
   0   4   4        225.74        235.98         3.93 o
   1   4   4          0.05         -0.09         0.53 o
   2   4   4         64.51         56.52         1.68 o
   3   4   4          0.09         -0.93         0.62 o
   4   4   4          1.07          1.54         0.91 o
   5   4   4         21.33         22.22         1.42 o
   6   4   4         40.14         47.13         1.89 o
   7   4   4          4.85          2.22         1.23 o
   8   4   4          0.33          0.02         1.47 o
   9   4   4          0.97         -0.26         1.60 o
  10   4   4         32.62         29.96         2.86 o
  11   4   4          0.31         -1.07         2.08 o
  12   4   4         16.68         16.35         3.52 o
 -13   5   4          1.02         -2.01         2.82 o
 -12   5   4         43.07         42.39         3.33 o
 -11   5   4          1.32         -0.08         1.49 o
 -10   5   4          8.23          8.39         1.67 o
  -9   5   4          9.52          9.06         1.45 o
  -8   5   4          8.68          6.07         1.29 o
  -7   5   4          0.32         -0.37         0.65 o
  -6   5   4        178.55        180.20         3.82 o
  -5   5   4         16.46         14.17         1.14 o
  -4   5   4          4.76          5.35         0.86 o
  -3   5   4         35.51         32.60         1.43 o
  -2   5   4         93.45         88.22         2.02 o
  -1   5   4         14.64         13.02         1.01 o
   0   5   4          3.16          4.58         0.82 o
   1   5   4         11.88         12.00         0.90 o
   2   5   4         21.13         22.51         1.26 o
   3   5   4         40.79         39.81         2.22 o
   4   5   4         61.27         59.96         3.10 o
   5   5   4        167.69        164.89         3.57 o
   6   5   4          0.48          0.78         1.20 o
   7   5   4          5.59          5.04         1.92 o
   8   5   4          8.76          8.58         2.03 o
   9   5   4          0.13         -2.18         1.45 o
  10   5   4         27.36         27.21         3.10 o
  11   5   4          6.75          4.32         2.75 o
 -12   6   4         20.69         20.39         2.44 o
 -11   6   4         77.63         78.07         3.64 o
 -10   6   4         36.35         39.21         2.86 o
  -9   6   4         79.89         87.35         3.12 o
  -8   6   4         31.99         33.21         2.35 o
  -7   6   4         73.85         78.63         3.56 o
  -6   6   4         10.02          7.82         0.93 o
  -5   6   4         90.03         86.09         4.44 o
  -4   6   4          2.54          2.01         1.65 o
  -3   6   4          5.25          2.32         1.60 o
  -2   6   4        106.85        121.48         4.55 o
  -1   6   4        271.19        266.36         6.88 o
   0   6   4          0.40          1.88         1.60 o
   1   6   4         48.06         51.08         1.86 o
   2   6   4          1.02          0.07         1.10 o
   3   6   4         60.40         50.47         2.85 o
   4   6   4          0.69         -1.25         1.28 o
   5   6   4          0.33          0.38         1.47 o
   6   6   4          0.44          0.32         1.45 o
   7   6   4         21.95         26.21         2.79 o
   8   6   4          2.18          0.93         1.80 o
   9   6   4          1.06          3.37         1.96 o
  10   6   4          9.38          9.30         2.39 o
 -10   7   4          5.80         10.90         4.67 o
  -9   7   4          4.73          4.36         3.74 o
  -8   7   4          2.49          1.25         3.74 o
  -7   7   4          8.04          4.67         3.42 o
  -6   7   4          0.11         -0.31         2.80 o
  -5   7   4         28.21         32.78         3.01 o
  -4   7   4         27.53         25.38         2.75 o
  -3   7   4         46.51         42.81         3.33 o
  -2   7   4         51.69         48.55         3.52 o
  -1   7   4          2.89          4.64         1.93 o
   0   7   4         17.77         18.70         2.57 o
   1   7   4          0.37         -0.36         2.08 o
   2   7   4         19.35         24.29         3.52 o
   3   7   4          0.11          1.57         2.08 o
   4   7   4         20.43         17.10         1.61 o
   5   7   4          0.27          0.30         1.39 o
   6   7   4          4.40          7.71         2.00 o
   7   7   4         30.13         35.96         3.17 o
   8   7   4          0.38         -1.19         1.74 o
  -8   8   4          0.64         -3.11         3.42 o
  -7   8   4          6.53          7.16         4.36 o
  -6   8   4          0.04         -1.25         3.42 o
  -5   8   4          1.46          2.18         4.05 o
  -4   8   4          2.90          1.83         3.89 o
  -3   8   4          1.67         -2.65         2.20 o
  -2   8   4         12.64         12.67         2.63 o
  -1   8   4         20.51         15.59         2.63 o
   0   8   4         45.48         54.86         5.27 o
   1   8   4          8.55         12.77         7.16 o
   2   8   4          0.99          0.44         3.42 o
   3   8   4          6.07          4.36         3.89 o
   4   8   4         28.25         37.67         4.73 o
   5   8   4          5.72          5.00         4.05 o
 -15   0   5          3.67         -0.93         3.11 o
 -13   0   5        358.00        329.11        15.26 o
 -11   0   5         17.89          6.41         2.08 o
  -9   0   5         11.81         14.85         1.49 o
  -7   0   5          8.64         11.84         1.32 o
  -5   0   5         21.03         10.90         1.10 o
  -3   0   5        127.22        129.39         3.49 o
  -1   0   5       1376.66       1414.52        18.88 o
   1   0   5          9.59          9.62         1.24 o
   3   0   5       1878.90       1815.10        29.94 o
   5   0   5        178.15        209.60         9.03 o
   7   0   5         14.87         16.50         3.42 o
   9   0   5        261.09        265.26         7.78 o
  11   0   5         87.79         89.40         5.39 o
  13   0   5        101.23        152.57        11.52 o
 -16   1   5         28.21         24.91         4.39 o
 -15   1   5         32.83         28.63         4.40 o
 -14   1   5          3.96          2.34         5.92 o
 -13   1   5         19.07         25.21         3.63 o
 -12   1   5          5.00          3.01         1.59 o
 -11   1   5          0.08          1.17         0.97 o
 -10   1   5         62.56         56.80         1.90 o
  -9   1   5         26.61         24.69         1.01 o
  -8   1   5        175.17        139.79         2.36 o
  -7   1   5          1.20          1.56         0.56 o
  -6   1   5        167.61        179.69         4.24 o
  -5   1   5        140.90        149.54         2.89 o
  -4   1   5       5172.14       5233.58        50.73 o
  -3   1   5        114.06        109.15         2.08 o
  -2   1   5          0.00          0.25         0.39 o
  -1   1   5         53.02         56.60         1.33 o
   0   1   5         14.24          6.48         0.58 o
   1   1   5        325.23        310.42         4.34 o
   2   1   5       1888.84       2093.82        21.19 o
   3   1   5          7.75          7.89         1.19 o
   4   1   5        150.54        188.47         6.27 o
   5   1   5          0.25          0.31         0.84 o
   6   1   5        461.22        490.10         8.40 o
   7   1   5        265.39        260.35         6.17 o
   8   1   5         28.14         27.16         2.29 o
   9   1   5          8.63         11.35         2.38 o
  10   1   5         31.34         37.56         2.41 o
  11   1   5         24.84         23.33         4.76 o
  12   1   5         12.53          7.44         2.28 o
  13   1   5          0.09         -0.38         1.85 o
 -16   2   5          6.99         15.16         4.98 o
 -15   2   5         91.73         91.54         9.65 o
 -14   2   5          0.89          4.70         2.65 o
 -13   2   5        107.05         79.01         4.46 o
 -12   2   5          4.52          2.39         2.91 o
 -11   2   5        224.09        203.49         4.98 o
 -10   2   5         10.95         12.45         1.11 o
  -9   2   5          5.27          3.99         0.83 o
  -8   2   5        681.49        729.93         9.09 o
  -7   2   5         12.53         13.99         1.04 o
  -6   2   5         53.53         68.15         1.84 o
  -5   2   5        906.07        915.32         9.84 o
  -4   2   5        933.14       1005.95        14.95 o
  -3   2   5         54.03         54.63         1.74 o
  -2   2   5        101.12        108.99         1.84 o
  -1   2   5       1994.20       1993.98        16.97 o
   0   2   5         37.62         36.66         1.39 o
   1   2   5        756.26        733.19        11.80 o
   2   2   5        103.21        110.08         2.66 o
   3   2   5         26.94         27.77         1.47 o
   4   2   5         21.58         21.25         1.53 o
   5   2   5        342.03        376.26         5.67 o
   6   2   5         26.06         18.99         1.17 o
   7   2   5        492.81        485.56         6.29 o
   8   2   5          9.24          8.70         1.16 o
   9   2   5        137.51        123.13         3.63 o
  10   2   5          0.00          0.88         1.26 o
  11   2   5         40.86         40.22         3.57 o
  12   2   5          2.82          1.59         1.91 o
  13   2   5         42.88         56.71         5.27 o
 -15   3   5         29.96         25.70         4.29 o
 -14   3   5          0.00         -1.09         1.69 o
 -13   3   5         20.90         15.63         2.47 o
 -12   3   5          9.41         10.87         2.14 o
 -11   3   5        152.92        141.11         5.01 o
 -10   3   5          0.79          2.70         0.99 o
  -9   3   5         57.24         68.24         2.26 o
  -8   3   5        152.81        143.33         2.81 o
  -7   3   5         26.44         21.52         1.03 o
  -6   3   5         57.48         60.28         1.53 o
  -5   3   5         56.06         60.22         1.60 o
  -4   3   5         15.90         11.41         0.85 o
  -3   3   5          2.70          2.71         0.59 o
  -2   3   5        753.40        749.75         8.52 o
  -1   3   5        481.54        491.05         6.27 o
   0   3   5        359.95        338.58         4.78 o
   1   3   5        592.84        606.38         7.51 o
   2   3   5        944.56       1030.32         9.70 o
   3   3   5        361.38        392.74         6.13 o
   4   3   5        341.67        339.70         4.74 o
   5   3   5          0.85         -0.46         0.61 o
   6   3   5        225.21        251.39         4.69 o
   7   3   5          0.01         -0.55         0.95 o
   8   3   5         51.60         53.45         2.94 o
   9   3   5         80.46         87.08         3.74 o
  10   3   5          5.15          4.18         2.90 o
  11   3   5         68.45         60.03         5.17 o
  12   3   5          7.40          2.08         3.11 o
 -15   4   5          0.00          1.05         1.96 o
 -14   4   5          0.54         -2.10         1.60 o
 -13   4   5         60.83         60.44         3.95 o
 -12   4   5          0.02          3.18         1.67 o
 -11   4   5          2.19          0.63         1.37 o
 -10   4   5         35.64         33.80         2.61 o
  -9   4   5          0.17         -0.18         0.88 o
  -8   4   5          2.06          2.81         0.66 o
  -7   4   5          1.09          0.34         0.59 o
  -6   4   5         29.53         32.06         1.21 o
  -5   4   5          0.51          0.72         0.50 o
  -4   4   5          0.01          0.13         0.64 o
  -3   4   5          1.52          2.33         0.76 o
  -2   4   5         27.38         26.03         1.46 o
  -1   4   5         96.10        100.36         2.14 o
   0   4   5          9.29          8.90         0.89 o
   1   4   5         49.53         57.47         1.80 o
   2   4   5        219.23        214.85         3.55 o
   3   4   5        188.19        211.41         3.67 o
   4   4   5          6.20          5.93         1.04 o
   5   4   5          5.13          5.74         1.05 o
   6   4   5          0.01         -0.75         1.07 o
   7   4   5          2.28          1.01         1.25 o
   8   4   5         13.55         12.81         1.84 o
   9   4   5         45.13         40.91         3.25 o
  10   4   5          9.18         11.03         2.27 o
  11   4   5          3.40          2.21         2.39 o
  12   4   5         26.08         32.22         8.87 o
 -13   5   5          0.95         -1.96         1.55 o
 -12   5   5          2.88          4.47         1.90 o
 -11   5   5         34.55         38.07         3.06 o
 -10   5   5          3.79          5.63         1.60 o
  -9   5   5         66.47         62.71         3.16 o
  -8   5   5          4.11          4.36         1.13 o
  -7   5   5         11.77         14.20         0.96 o
  -6   5   5         96.78         86.89         2.66 o
  -5   5   5          0.24         -0.23         0.81 o
  -4   5   5        469.48        493.29         6.22 o
  -3   5   5          0.31         -0.77         0.80 o
  -2   5   5         16.34         17.21         1.24 o
  -1   5   5        223.91        220.69         3.39 o
   0   5   5          0.54          0.36         0.80 o
   1   5   5        181.50        195.20         5.26 o
   2   5   5         59.82         59.36         2.69 o
   3   5   5          3.32          4.68         1.26 o
   4   5   5          5.87          1.67         1.20 o
   5   5   5          0.14         -0.49         1.10 o
   6   5   5          0.20         -0.86         1.19 o
   7   5   5          6.90          7.72         1.73 o
   8   5   5          3.16          1.57         1.67 o
   9   5   5          6.68          5.59         1.96 o
  10   5   5          2.50         -1.30         1.67 o
  11   5   5          1.27         -3.07         2.17 o
 -12   6   5          7.46          9.10         2.07 o
 -11   6   5         53.31         56.79         3.27 o
 -10   6   5          1.25          4.55         1.48 o
  -9   6   5          0.00          0.90         1.79 o
  -8   6   5        155.56        157.46         4.95 o
  -7   6   5          6.29          7.26         1.68 o
  -6   6   5          1.51          0.56         1.06 o
  -5   6   5          0.23          0.34         1.07 o
  -4   6   5         80.46         71.56         2.86 o
  -3   6   5         18.53         18.31         1.34 o
  -2   6   5         50.99         50.11         2.50 o
  -1   6   5        160.69        156.92         3.46 o
   0   6   5         18.91         21.46         1.88 o
   1   6   5         17.64         16.63         1.96 o
   2   6   5         99.56         96.62         3.73 o
   3   6   5         72.42         66.97         4.19 o
   4   6   5          1.20          2.28         2.03 o
   5   6   5          2.01          3.89         1.64 o
   6   6   5         22.81         17.05         2.38 o
   7   6   5          1.43          0.77         1.74 o
   8   6   5          1.39         -2.47         1.65 o
   9   6   5          0.14         -2.60         1.73 o
 -10   7   5          0.69          5.29         4.05 o
  -9   7   5         74.30         79.71         8.72 o
  -8   7   5          0.47          3.42         3.74 o
  -7   7   5         52.95         61.03         7.16 o
  -6   7   5          2.70          6.85         2.64 o
  -5   7   5          0.05          0.18         1.79 o
  -4   7   5         36.22         36.50         3.16 o
  -3   7   5          2.03          2.69         1.90 o
  -2   7   5         14.39         15.88         2.45 o
  -1   7   5         98.55         84.73         5.81 o
   0   7   5         26.30         27.13         3.63 o
   1   7   5        230.40        236.40         8.91 o
   2   7   5         14.29         21.00         3.41 o
   3   7   5         15.93         18.37         2.35 o
   4   7   5         10.77          7.76         1.84 o
   5   7   5          2.63          1.47         1.62 o
   6   7   5          6.64          3.99         1.91 o
   7   7   5          8.45         12.44         2.37 o
  -7   8   5          0.02          2.49         4.05 o
  -6   8   5          4.99         13.70         4.67 o
  -5   8   5          2.18         -1.87         3.42 o
  -4   8   5          0.21          0.83         1.96 o
  -3   8   5         21.41         29.33         4.76 o
  -2   8   5          5.77          7.79         2.32 o
  -1   8   5          0.52          1.87         2.42 o
   0   8   5          0.03          2.44         2.52 o
   1   8   5          0.10          1.88         2.52 o
   2   8   5         12.49         10.10         3.06 o
   3   8   5          6.53         10.67         3.19 o
   4   8   5          2.96          2.06         2.80 o
   5   8   5          6.02          5.29         3.08 o
 -16   0   6          8.63          5.92         4.67 o
 -14   0   6        293.16        240.06        13.39 o
 -12   0   6        852.70        752.87        24.91 o
 -10   0   6         83.04         68.52         4.26 o
  -8   0   6        601.18        617.43        13.31 o
  -6   0   6        250.60        262.80         6.09 o
  -4   0   6        565.52        563.04        10.18 o
  -2   0   6       5743.67       5912.75        98.21 o
   0   0   6         92.76        105.97         4.09 o
   2   0   6         13.16          9.96         1.64 o
   4   0   6         25.03         18.06         2.20 o
   6   0   6        327.82        278.04        11.52 o
   8   0   6          2.46          1.25         2.80 o
  10   0   6        239.47        236.25         7.63 o
  12   0   6         54.29         81.65         6.69 o
 -16   1   6         62.38         56.06        10.90 o
 -15   1   6        199.94        207.34         9.36 o
 -14   1   6         12.20         16.24         3.41 o
 -13   1   6         17.24          9.16         2.97 o
 -12   1   6         78.50         80.77         5.76 o
 -11   1   6        142.42        141.81         3.72 o
 -10   1   6         57.66         51.29         2.27 o
  -9   1   6         16.14         16.33         1.13 o
  -8   1   6         71.40         70.19         1.99 o
  -7   1   6         11.37         19.79         1.12 o
  -6   1   6        114.67        114.08         2.67 o
  -5   1   6        136.81        111.17         3.33 o
  -4   1   6         45.05         53.99         1.65 o
  -3   1   6        109.12        120.88         2.55 o
  -2   1   6       1380.80       1416.01        14.87 o
  -1   1   6        228.65        236.98         3.29 o
   0   1   6         69.63         72.18         1.67 o
   1   1   6         68.53         81.03         2.11 o
   2   1   6         57.72         58.68         1.89 o
   3   1   6          5.28          2.16         0.77 o
   4   1   6         13.20         11.66         1.19 o
   5   1   6        304.43        324.13         7.01 o
   6   1   6        127.96        144.62         3.88 o
   7   1   6         87.51         80.17         3.71 o
   8   1   6         41.55         46.05         3.16 o
   9   1   6         16.89         17.31         2.19 o
  10   1   6         66.07         56.31         3.95 o
  11   1   6         63.81         62.21         6.74 o
  12   1   6          3.67          5.94         4.20 o
  13   1   6         24.97         37.63         3.84 o
 -16   2   6         66.22         82.99         6.91 o
 -15   2   6          0.19         -2.34         2.42 o
 -14   2   6        251.03        234.59         9.36 o
 -13   2   6          1.46         -0.18         1.74 o
 -12   2   6         90.71         86.15         4.15 o
 -11   2   6          1.23          1.85         1.07 o
 -10   2   6         18.32         21.36         1.40 o
  -9   2   6        171.26        174.31         5.82 o
  -8   2   6        613.16        615.92         6.62 o
  -7   2   6          0.69          3.24         0.75 o
  -6   2   6         18.33         21.31         1.38 o
  -5   2   6        493.25        541.12         7.01 o
  -4   2   6        792.10        799.23         9.35 o
  -3   2   6         19.26         24.09         1.12 o
  -2   2   6       1792.46       1919.78        16.70 o
  -1   2   6        129.84        128.00         2.89 o
   0   2   6        552.47        533.74         7.24 o
   1   2   6         71.09         72.50         1.82 o
   2   2   6        185.96        182.89         3.04 o
   3   2   6          2.87          3.12         0.83 o
   4   2   6          0.80          1.09         0.80 o
   5   2   6          4.91          7.24         1.10 o
   6   2   6          3.52          3.58         0.74 o
   7   2   6         26.28         29.56         1.83 o
   8   2   6          0.25         -1.11         0.81 o
   9   2   6          4.89          6.32         1.57 o
  10   2   6        108.95        107.73         3.96 o
  11   2   6          8.14          1.10         3.11 o
  12   2   6         19.29         26.14         3.81 o
 -15   3   6         56.31         65.59        11.05 o
 -14   3   6         43.35         53.32         6.18 o
 -13   3   6          6.10          5.06         2.59 o
 -12   3   6         46.70         49.61         3.48 o
 -11   3   6         98.39         94.21         2.96 o
 -10   3   6          0.24          0.47         1.11 o
  -9   3   6         77.72         78.04         2.38 o
  -8   3   6          1.68          2.19         0.64 o
  -7   3   6         12.04          9.09         0.88 o
  -6   3   6        197.54        206.71         3.16 o
  -5   3   6        997.35       1008.38        11.65 o
  -4   3   6          0.48         -0.21         0.74 o
  -3   3   6        740.61        849.53         9.89 o
  -2   3   6         12.04         19.58         1.09 o
  -1   3   6        764.32        797.91         7.64 o
   0   3   6         90.79         86.81         2.00 o
   1   3   6         38.97         43.34         1.83 o
   2   3   6         14.63         15.62         1.13 o
   3   3   6         68.60         67.02         2.14 o
   4   3   6        187.19        196.06         5.69 o
   5   3   6         31.68         30.87         2.04 o
   6   3   6         85.70         82.78         2.88 o
   7   3   6         31.79         29.00         2.05 o
   8   3   6          0.00         -0.06         1.28 o
   9   3   6          0.19         -0.37         1.55 o
  10   3   6          9.40          3.26         1.74 o
  11   3   6         79.82         68.44         9.81 o
  12   3   6         34.63         43.23         4.78 o
 -14   4   6         61.90         56.88         4.00 o
 -13   4   6          7.55          9.46         2.14 o
 -12   4   6        114.49        114.15         4.14 o
 -11   4   6          7.61          5.42         1.50 o
 -10   4   6         33.90         34.52         2.70 o
  -9   4   6          8.94          8.45         1.18 o
  -8   4   6         43.87         49.43         1.93 o
  -7   4   6          8.52          9.28         0.84 o
  -6   4   6          2.31          2.49         0.65 o
  -5   4   6          8.25          8.95         0.75 o
  -4   4   6        162.06        160.95         3.40 o
  -3   4   6         14.37         14.13         1.27 o
  -2   4   6       1009.50       1049.58        10.89 o
  -1   4   6        100.15        102.82         2.81 o
   0   4   6         10.87         14.20         1.15 o
   1   4   6         96.80         92.04         2.48 o
   2   4   6         61.74         65.63         2.14 o
   3   4   6          3.16          5.40         1.07 o
   4   4   6         22.36         23.64         1.46 o
   5   4   6          1.31         -0.03         1.28 o
   6   4   6         24.87         22.84         2.08 o
   7   4   6          0.46         -0.32         1.23 o
   8   4   6          0.04         -0.66         1.25 o
   9   4   6          0.24         -0.68         1.60 o
  10   4   6         37.24         35.24         3.28 o
  11   4   6         46.91         49.55        11.99 o
 -13   5   6         12.10         11.34         2.27 o
 -12   5   6          0.04         -1.68         1.55 o
 -11   5   6          0.15          2.25         1.55 o
 -10   5   6         11.38         12.60         1.73 o
  -9   5   6         91.19         97.97         3.34 o
  -8   5   6        124.67        121.96         3.15 o
  -7   5   6          6.72          8.65         0.98 o
  -6   5   6         78.58         85.90         2.83 o
  -5   5   6        225.83        243.95         4.59 o
  -4   5   6         34.91         39.25         2.06 o
  -3   5   6          0.80          0.62         0.79 o
  -2   5   6         85.75         82.41         2.95 o
  -1   5   6         15.82         16.20         1.42 o
   0   5   6         85.68         92.10         3.13 o
   1   5   6         33.06         27.14         2.05 o
   2   5   6        272.66        258.34         5.53 o
   3   5   6          0.12          0.17         1.14 o
   4   5   6         49.60         46.70         2.80 o
   5   5   6         40.09         36.65         2.52 o
   6   5   6         52.98         45.46         3.64 o
   7   5   6         45.34         47.28         3.59 o
   8   5   6         56.55         52.15         4.29 o
   9   5   6         13.89         11.22         2.34 o
  10   5   6          9.60          8.83         2.32 o
 -12   6   6          0.36          0.00         1.67 o
 -11   6   6          1.52          2.05         1.48 o
 -10   6   6         34.44         41.09         5.43 o
  -9   6   6         87.85         93.68         4.30 o
  -8   6   6         16.59         17.58         2.90 o
  -7   6   6          0.09         -1.23         1.68 o
  -6   6   6          6.03          5.66         1.42 o
  -5   6   6         93.77        102.07         4.51 o
  -4   6   6          3.85          3.87         1.25 o
  -3   6   6         53.57         52.89         2.74 o
  -2   6   6         51.88         49.37         5.84 o
  -1   6   6         44.45         38.64         2.60 o
   0   6   6         21.47         17.97         2.00 o
   1   6   6         23.46         22.17         2.23 o
   2   6   6          2.73          3.29         1.54 o
   3   6   6          3.45          1.94         1.74 o
   4   6   6         11.85         15.33         2.44 o
   5   6   6         27.08         25.39         2.66 o
   6   6   6          0.77          1.32         1.65 o
   7   6   6          3.52          4.85         2.01 o
   8   6   6          1.23          1.62         1.82 o
   9   6   6          0.06         -0.18         1.67 o
 -10   7   6         22.16         26.29         2.92 o
  -9   7   6         15.85         19.61         3.58 o
  -8   7   6          7.53          8.61         1.59 o
  -7   7   6          4.38          5.51         1.59 o
  -6   7   6         14.57         19.00         3.41 o
  -5   7   6         14.83         14.02         2.38 o
  -4   7   6          0.08         -1.45         1.62 o
  -3   7   6         13.33         13.14         2.86 o
  -2   7   6         10.31          7.63         2.64 o
  -1   7   6         10.77         11.21         2.86 o
   0   7   6          1.33          1.23         1.26 o
   1   7   6          3.03          6.97         1.53 o
   2   7   6         33.70         30.10         2.56 o
   3   7   6          0.00          2.45         3.31 o
   4   7   6         55.01         53.22         3.59 o
   5   7   6          2.64          4.17         1.84 o
   6   7   6          0.07         -2.06         2.32 o
   7   7   6          0.05          0.52         2.25 o
  -7   8   6          0.05         -1.56         3.42 o
  -6   8   6          6.55          8.83         3.19 o
  -5   8   6          3.90          4.11         2.97 o
  -4   8   6         18.45         29.16         4.06 o
  -3   8   6          1.42          3.11         2.52 o
  -2   8   6          4.55          0.10         2.30 o
  -1   8   6         10.78          6.77         3.06 o
   0   8   6          1.13          2.62         2.61 o
   1   8   6         19.26         19.95         6.85 o
   2   8   6         19.47         13.70         3.41 o
   3   8   6          5.10          4.10         3.74 o
 -15   0   7          8.22         15.57         5.29 o
 -13   0   7          9.26         11.83         4.36 o
 -11   0   7         50.56         46.70         6.23 o
  -9   0   7        338.42        359.19         9.56 o
  -7   0   7         15.82         12.53         1.55 o
  -5   0   7         79.67         81.55         2.92 o
  -3   0   7        496.49        589.57         9.58 o
  -1   0   7       2954.38       3019.57        47.77 o
   1   0   7        236.99        239.15         6.38 o
   3   0   7        120.66         91.72         5.45 o
   5   0   7        129.11        117.88         5.06 o
   7   0   7        147.55        127.66         8.41 o
   9   0   7         50.47         38.92         6.23 o
  11   0   7         20.41         23.97         5.60 o
 -16   1   7         24.42         23.41         4.29 o
 -15   1   7         17.15         16.73         3.63 o
 -14   1   7          1.30         -0.85         2.49 o
 -13   1   7        127.82        151.44         7.37 o
 -12   1   7         29.67         25.36         3.63 o
 -11   1   7          2.27          1.78         1.25 o
 -10   1   7        194.32        178.63         5.59 o
  -9   1   7        145.02        139.60         2.87 o
  -8   1   7          1.24          1.00         0.72 o
  -7   1   7         60.04         48.55         2.10 o
  -6   1   7        338.25        377.21         5.73 o
  -5   1   7        215.90        246.35         6.35 o
  -4   1   7       2700.44       2957.92        27.28 o
  -3   1   7        608.47        601.18         8.96 o
  -2   1   7       4618.67       5039.74        48.96 o
  -1   1   7        372.36        380.11         4.79 o
   0   1   7        459.31        444.31         5.41 o
   1   1   7          4.35          2.66         0.77 o
   2   1   7          7.91         10.38         1.19 o
   3   1   7        191.73        204.77         5.03 o
   4   1   7          6.62          5.48         1.12 o
   5   1   7         29.43         35.57         2.75 o
   6   1   7        242.18        225.01         6.11 o
   7   1   7          1.28          2.80         1.36 o
   8   1   7         56.81         41.75         3.16 o
   9   1   7         22.32         18.82         2.37 o
  10   1   7        133.09        125.74         4.98 o
  11   1   7          1.79          0.97         1.88 o
  12   1   7         30.11         37.44         3.74 o
 -16   2   7          1.53         -2.25         2.47 o
 -15   2   7          0.00          1.07         2.52 o
 -14   2   7         77.49         70.95        14.95 o
 -13   2   7        135.19        129.06         6.71 o
 -12   2   7         11.68          7.94         2.64 o
 -11   2   7        122.10        117.55         4.66 o
 -10   2   7          9.30          5.39         1.05 o
  -9   2   7         18.40         18.36         1.10 o
  -8   2   7         14.36          9.63         1.18 o
  -7   2   7          2.41          3.28         0.82 o
  -6   2   7         35.41         42.25         1.78 o
  -5   2   7         53.34         52.90         1.92 o
  -4   2   7          4.02          4.27         0.84 o
  -3   2   7        625.39        657.19         7.38 o
  -2   2   7        154.68        134.86         2.59 o
  -1   2   7        242.03        249.61         4.12 o
   0   2   7        100.40        102.03         2.29 o
   1   2   7         57.43         56.83         1.76 o
   2   2   7         21.56         20.62         1.23 o
   3   2   7        530.96        505.87         8.15 o
   4   2   7          0.19          1.14         1.13 o
   5   2   7        186.19        176.38         4.43 o
   6   2   7          5.21          6.63         1.24 o
   7   2   7         78.35         75.00         2.44 o
   8   2   7          0.46          0.17         1.29 o
   9   2   7        154.48        135.29         4.39 o
  10   2   7          4.10          6.58         1.72 o
  11   2   7          0.10          0.67         2.96 o
  12   2   7          0.34         -4.10         3.27 o
 -15   3   7          1.71          3.35         4.51 o
 -14   3   7          0.50          2.08         1.98 o
 -13   3   7         12.24         11.99         2.42 o
 -12   3   7         20.96         16.62         2.55 o
 -11   3   7        133.79        120.38         4.48 o
 -10   3   7         58.51         65.30         2.78 o
  -9   3   7         30.56         29.14         1.55 o
  -8   3   7          1.08         -0.52         0.65 o
  -7   3   7         19.30         19.94         1.35 o
  -6   3   7         96.15        105.58         3.02 o
  -5   3   7        123.57        129.59         2.94 o
  -4   3   7        446.94        442.63         5.63 o
  -3   3   7          6.41          5.34         0.74 o
  -2   3   7        281.66        276.57         4.32 o
  -1   3   7         24.34         31.28         1.32 o
   0   3   7          1.95          4.16         0.84 o
   1   3   7          2.27          1.21         0.74 o
   2   3   7          4.51          3.51         0.87 o
   3   3   7         36.07         31.48         1.74 o
   4   3   7         16.77         14.61         2.03 o
   5   3   7         80.88         77.93         3.14 o
   6   3   7         50.71         50.86         2.59 o
   7   3   7          4.17          4.02         1.75 o
   8   3   7          9.35          8.07         1.65 o
   9   3   7         68.07         51.10         4.47 o
  10   3   7         81.38         72.22         4.33 o
  11   3   7          1.42          0.85         2.39 o
 -14   4   7         50.24         54.38         3.95 o
 -13   4   7         12.58         10.29         2.21 o
 -12   4   7         16.08          9.78         1.95 o
 -11   4   7          0.94         -0.20         1.71 o
 -10   4   7          0.07          0.11         1.12 o
  -9   4   7          3.16          2.12         1.10 o
  -8   4   7          6.27          4.24         0.89 o
  -7   4   7         68.12         54.28         2.15 o
  -6   4   7         11.87         13.02         1.22 o
  -5   4   7         23.55         29.12         1.42 o
  -4   4   7         50.76         58.09         1.71 o
  -3   4   7         53.69         60.73         2.30 o
  -2   4   7        321.32        318.80         4.70 o
  -1   4   7        219.62        211.27         3.57 o
   0   4   7         88.79         92.13         2.09 o
   1   4   7          1.27          1.45         0.87 o
   2   4   7         31.31         31.55         1.85 o
   3   4   7        141.21        143.27         4.07 o
   4   4   7         61.31         63.39         2.52 o
   5   4   7          0.19         -1.61         1.07 o
   6   4   7          1.76          1.96         1.84 o
   7   4   7         88.43         92.73         3.91 o
   8   4   7         48.01         51.04         3.29 o
   9   4   7         88.75         84.07         4.77 o
  10   4   7          0.72          2.67         1.90 o
 -13   5   7          6.99          6.42         2.08 o
 -12   5   7          6.85          9.22         2.45 o
 -11   5   7          8.53          6.54         1.80 o
 -10   5   7          0.05          0.69         1.32 o
  -9   5   7        190.28        185.93         4.63 o
  -8   5   7         30.77         30.63         2.06 o
  -7   5   7         12.47         14.19         1.54 o
  -6   5   7         76.60         67.27         2.91 o
  -5   5   7        194.76        187.22         4.58 o
  -4   5   7        146.86        151.28         4.84 o
  -3   5   7         54.06         45.85         5.96 o
  -2   5   7        307.97        285.76         7.75 o
  -1   5   7         12.14          8.70         1.55 o
   0   5   7         17.71         20.54         1.86 o
   1   5   7         38.28         35.51         2.43 o
   2   5   7         35.15         31.41         2.29 o
   3   5   7          7.85          7.11         1.61 o
   4   5   7          5.80          3.47         1.50 o
   5   5   7         80.87         78.97         3.67 o
   6   5   7          3.90          2.99         1.71 o
   7   5   7         12.33         11.50         2.39 o
   8   5   7         16.35         15.05         2.69 o
   9   5   7         23.46         20.72         2.81 o
 -12   6   7          3.75          6.35         1.88 o
 -11   6   7          3.72          3.26         1.58 o
 -10   6   7          7.25          3.51         1.96 o
  -9   6   7         43.97         42.11         5.52 o
  -8   6   7         69.90         74.73         3.97 o
  -7   6   7        118.09        123.22         4.71 o
  -6   6   7          1.18          2.50         1.33 o
  -5   6   7         51.58         54.46         3.31 o
  -4   6   7          1.52          1.33         1.89 o
  -3   6   7          5.86          5.51         1.54 o
  -2   6   7         80.03         85.20         3.69 o
  -1   6   7          5.06          6.82         1.69 o
   0   6   7          3.51          1.92         2.29 o
   1   6   7         39.51         36.28         2.88 o
   2   6   7         23.07         21.41         2.47 o
   3   6   7          0.77         -1.13         1.45 o
   4   6   7          8.14          6.66         1.91 o
   5   6   7          0.25          0.30         1.69 o
   6   6   7          4.60          3.98         1.88 o
   7   6   7          1.91          3.10         1.96 o
   8   6   7          4.69          0.78         1.85 o
 -10   7   7          0.17         -0.45         4.36 o
  -9   7   7          2.76          2.23         1.71 o
  -8   7   7         10.44         10.73         1.96 o
  -7   7   7         33.75         33.11         2.65 o
  -6   7   7         69.05         75.80         4.07 o
  -5   7   7          2.17          6.69         1.50 o
  -4   7   7          9.59          8.53         2.03 o
  -3   7   7          2.34          4.20         1.45 o
  -2   7   7          3.44          2.57         1.63 o
  -1   7   7         39.22         35.38         2.65 o
   0   7   7          9.00          9.94         1.91 o
   1   7   7          0.01          1.25         1.69 o
   2   7   7          0.19         -2.26         1.51 o
   3   7   7         14.51         14.35         2.28 o
   4   7   7         14.53         15.94         2.47 o
   5   7   7          0.00         -0.03         1.77 o
   6   7   7          1.20         -0.92         1.77 o
  -6   8   7          4.37          0.93         4.05 o
  -5   8   7          0.00         -1.25         3.74 o
  -4   8   7         10.90          9.65         3.08 o
  -3   8   7          9.56          7.53         2.97 o
  -2   8   7          5.29          4.97         4.20 o
  -1   8   7          1.31          0.42         2.39 o
   0   8   7          1.32          0.47         2.61 o
   1   8   7          9.18          7.75         4.51 o
   2   8   7          0.15         -0.93         3.42 o
 -16   0   8         76.09         53.55         8.41 o
 -14   0   8        553.41        548.93        22.11 o
 -12   0   8       1466.15       1407.03        39.54 o
 -10   0   8       1243.32       1270.35        24.54 o
  -8   0   8        877.00        821.05        24.29 o
  -6   0   8        242.77        239.47         5.62 o
  -4   0   8         36.31         45.65         2.50 o
  -2   0   8         78.37        103.54         3.23 o
   0   0   8       1571.81       1512.71        36.90 o
   2   0   8       1790.58       1798.15        30.82 o
   4   0   8          4.72          5.84         3.11 o
   6   0   8         23.78         19.66         2.84 o
   8   0   8        109.00        102.44         8.10 o
  10   0   8          7.18         15.88         4.98 o
 -16   1   8          3.33          2.20         3.19 o
 -15   1   8          7.10          5.60         3.30 o
 -14   1   8         94.76         89.68        10.74 o
 -13   1   8        233.75        226.90         9.13 o
 -12   1   8          1.73          0.16         1.98 o
 -11   1   8         23.92         25.59         2.36 o
 -10   1   8         16.41         10.82         1.55 o
  -9   1   8         66.60         60.36         2.42 o
  -8   1   8        276.91        270.62         5.06 o
  -7   1   8        884.66        842.37        10.69 o
  -6   1   8        133.94        138.13         2.96 o
  -5   1   8        217.45        229.89         3.87 o
  -4   1   8         79.83         86.15         2.13 o
  -3   1   8          0.30          0.77         0.65 o
  -2   1   8        248.91        252.90         3.81 o
  -1   1   8         33.93         23.56         1.26 o
   0   1   8         73.61         82.61         2.17 o
   1   1   8        515.15        495.05         6.84 o
   2   1   8        199.43        199.69         3.95 o
   3   1   8         24.39         21.84         1.79 o
   4   1   8         28.78         27.62         2.22 o
   5   1   8          0.01         -0.66         1.44 o
   6   1   8         35.03         27.10         2.75 o
   7   1   8        434.28        365.14         7.41 o
   8   1   8         14.30          8.34         1.96 o
   9   1   8        288.94        273.78         7.55 o
  10   1   8          0.56          1.25         2.42 o
  11   1   8          0.06          0.12         2.01 o
 -15   2   8          0.68         -3.76         4.20 o
 -14   2   8         79.89         72.43         6.15 o
 -13   2   8          0.38          0.93         2.39 o
 -12   2   8        194.60        172.50         6.04 o
 -11   2   8         33.04         30.64         2.31 o
 -10   2   8          9.88         12.46         1.41 o
  -9   2   8         68.05         61.49         2.36 o
  -8   2   8         51.69         60.93         2.27 o
  -7   2   8        258.10        248.57         4.20 o
  -6   2   8        153.33        158.64         3.23 o
  -5   2   8        116.49        121.73         2.70 o
  -4   2   8         89.39        111.20         2.55 o
  -3   2   8         69.03         77.87         2.09 o
  -2   2   8        113.78        114.88         2.79 o
  -1   2   8        106.18        108.12         2.81 o
   0   2   8         33.44         36.01         1.79 o
   1   2   8         21.69         22.37         1.38 o
   2   2   8        111.15        109.12         2.59 o
   3   2   8          2.16          0.99         0.85 o
   4   2   8         10.27          8.26         1.57 o
   5   2   8          0.60         -1.82         1.21 o
   6   2   8        109.87        111.64         3.84 o
   7   2   8          0.22         -0.50         1.27 o
   8   2   8          4.35          0.17         1.38 o
   9   2   8          0.41          1.21         1.47 o
  10   2   8          0.00         -0.93         1.59 o
  11   2   8          0.03          0.78         2.65 o
 -15   3   8          0.01          3.05         2.18 o
 -14   3   8          0.80          1.46         2.03 o
 -13   3   8         78.69         70.06         5.65 o
 -12   3   8         51.38         53.54         4.11 o
 -11   3   8         27.88         29.65         2.41 o
 -10   3   8         80.40         80.66         3.02 o
  -9   3   8        138.66        145.99         3.74 o
  -8   3   8          1.48          3.00         0.98 o
  -7   3   8        508.41        521.94         6.85 o
  -6   3   8          2.34          2.37         0.96 o
  -5   3   8        103.33        115.23         2.60 o
  -4   3   8          0.49          1.13         0.69 o
  -3   3   8        120.91        124.27         4.89 o
  -2   3   8         22.49         25.39         1.36 o
  -1   3   8         90.56         97.49         2.51 o
   0   3   8        264.92        271.46         4.58 o
   1   3   8        422.06        421.51         5.53 o
   2   3   8         59.05         57.50         3.53 o
   3   3   8         18.85         19.55         1.86 o
   4   3   8         43.08         40.06         2.53 o
   5   3   8          8.54          8.75         1.63 o
   6   3   8          2.88         -0.04         1.48 o
   7   3   8        177.06        163.58         4.93 o
   8   3   8          8.35          8.03         1.82 o
   9   3   8        119.98        117.65         5.08 o
  10   3   8          8.00          3.14         2.00 o
 -14   4   8         51.97         49.00         4.98 o
 -13   4   8          4.76          4.87         2.39 o
 -12   4   8        106.70        114.95         4.99 o
 -11   4   8          0.48          0.67         1.37 o
 -10   4   8         57.72         58.17         2.76 o
  -9   4   8        390.51        398.63         8.55 o
  -8   4   8        105.91        114.44         2.84 o
  -7   4   8        291.48        297.26         4.59 o
  -6   4   8         32.14         31.96         1.64 o
  -5   4   8         75.24         73.69         2.07 o
  -4   4   8         51.83         53.87         1.76 o
  -3   4   8       1386.82       1404.41        13.94 o
  -2   4   8         21.33         12.65         1.39 o
  -1   4   8         17.78         19.20         1.46 o
   0   4   8        224.13        215.50         6.08 o
   1   4   8        123.62        123.45         4.49 o
   2   4   8         34.96         24.82         2.13 o
   3   4   8        122.81        127.73         4.04 o
   4   4   8         22.75         17.12         1.97 o
   5   4   8          4.44          4.64         1.59 o
   6   4   8          0.04          0.07         1.39 o
   7   4   8         68.07         72.34         3.79 o
   8   4   8          0.60          1.00         1.55 o
   9   4   8         10.28         12.31         2.61 o
  10   4   8          4.58          3.33         2.75 o
 -13   5   8          0.05         -1.34         2.08 o
 -12   5   8          2.20          2.64         2.08 o
 -11   5   8         18.66         13.56         2.80 o
 -10   5   8          0.28         -1.74         2.01 o
  -9   5   8         66.38         74.59         3.47 o
  -8   5   8         20.78         20.05         2.00 o
  -7   5   8        710.81        767.58        11.64 o
  -6   5   8         91.82        108.91         3.70 o
  -5   5   8        214.51        202.00         4.95 o
  -4   5   8         36.45         33.70         2.36 o
  -3   5   8         57.85         81.38         7.67 o
  -2   5   8          5.61          5.19         1.39 o
  -1   5   8          1.42          0.30         1.30 o
   0   5   8         43.26         44.91         2.64 o
   1   5   8          0.81         -1.66         1.12 o
   2   5   8         20.78         26.51         2.24 o
   3   5   8          6.99          6.07         1.63 o
   4   5   8          1.21         -0.16         1.39 o
   5   5   8          0.01         -1.23         1.34 o
   6   5   8          3.95          1.47         1.78 o
   7   5   8         28.83         23.97         2.92 o
   8   5   8          5.70          3.08         2.00 o
 -11   6   8          0.25         -1.60         1.87 o
 -10   6   8          7.60          5.53         2.30 o
  -9   6   8         12.28         14.27         3.74 o
  -8   6   8         22.40         29.79         3.51 o
  -7   6   8        167.10        183.41         6.88 o
  -6   6   8          0.11         -0.67         1.92 o
  -5   6   8          6.99          5.09         1.64 o
  -4   6   8         64.06         55.22         3.36 o
  -3   6   8         11.23          7.28         1.77 o
  -2   6   8         44.86         44.59         4.35 o
  -1   6   8         24.67         23.35         3.37 o
   0   6   8         18.37         20.96         2.38 o
   1   6   8         35.89         33.12         2.92 o
   2   6   8          0.89          0.86         1.45 o
   3   6   8         40.80         37.47         4.87 o
   4   6   8          1.61          3.53         1.78 o
   5   6   8          2.41          1.15         1.85 o
   6   6   8         16.60         14.81         2.68 o
   7   6   8         14.36         13.42         2.50 o
  -9   7   8         14.90         19.35         3.27 o
  -8   7   8          1.34          3.30         2.07 o
  -7   7   8        103.83        121.83         5.56 o
  -6   7   8          1.02         -0.20         1.79 o
  -5   7   8         56.30         49.96         4.14 o
  -4   7   8          0.16         -0.36         1.45 o
  -3   7   8         10.45          5.60         1.81 o
  -2   7   8          8.25          8.30         1.91 o
  -1   7   8         11.85         12.21         2.07 o
   0   7   8          0.77          2.07         1.58 o
   1   7   8          8.39         11.68         2.10 o
   2   7   8          6.89          8.10         2.11 o
   3   7   8         20.50         22.41         2.74 o
   4   7   8          0.01         -0.99         1.85 o
   5   7   8         30.17         26.27         3.16 o
  -5   8   8          1.68          9.03         4.67 o
  -4   8   8          0.07          2.04         2.75 o
  -3   8   8         36.12         40.20         4.83 o
  -2   8   8          0.32          0.90         2.75 o
  -1   8   8          0.21         -0.41         4.83 o
   0   8   8          0.17         -3.08         2.65 o
 -15   0   9          1.83         -2.80         3.42 o
 -13   0   9         46.41         37.67         6.23 o
 -11   0   9        605.34        597.81        21.48 o
  -9   0   9         84.06         90.90         9.50 o
  -7   0   9        112.86        116.09         4.18 o
  -5   0   9        236.30        247.55         5.80 o
  -3   0   9       1536.14       1559.53        22.17 o
  -1   0   9        298.64        260.57         7.37 o
   1   0   9        851.99        870.07        17.17 o
   3   0   9         44.72         33.80         3.30 o
   5   0   9         40.25         25.38         3.30 o
   7   0   9        109.64        131.39         9.03 o
   9   0   9          4.52          4.98         3.74 o
  11   0   9          0.00          5.60         4.36 o
 -15   1   9         37.42         32.05         5.45 o
 -14   1   9         31.35         30.68         4.48 o
 -13   1   9          6.71          7.78         4.05 o
 -12   1   9          7.92          7.56         2.75 o
 -11   1   9         10.96         12.16         1.76 o
 -10   1   9       2088.15       2055.43        27.79 o
  -9   1   9        254.47        246.20         6.76 o
  -8   1   9       1752.55       1728.37        17.79 o
  -7   1   9        129.56        120.50         3.02 o
  -6   1   9        211.49        191.24         5.01 o
  -5   1   9         80.96         75.57         2.53 o
  -4   1   9          0.05         -0.93         0.62 o
  -3   1   9        182.64        188.69         3.69 o
  -2   1   9        611.92        618.31         8.27 o
  -1   1   9          3.56          7.18         1.21 o
   0   1   9          3.12          5.39         0.90 o
   1   1   9         55.50         51.52         2.15 o
   2   1   9         27.02         20.75         1.83 o
   3   1   9         24.50         18.76         1.89 o
   4   1   9         33.07         33.86         2.44 o
   5   1   9         78.15         65.96         3.37 o
   6   1   9        160.03        136.32         5.21 o
   7   1   9          1.83          2.05         1.59 o
   8   1   9        135.01        113.44         5.53 o
   9   1   9          0.02         -0.90         1.73 o
  10   1   9         13.21         19.62         3.74 o
 -15   2   9         10.46          6.01         2.45 o
 -14   2   9          6.43          4.30         2.09 o
 -13   2   9         23.41         25.53         3.16 o
 -12   2   9         92.41         78.31         4.73 o
 -11   2   9          3.84          5.63         1.93 o
 -10   2   9         27.08         27.87         2.21 o
  -9   2   9        656.05        663.15         9.38 o
  -8   2   9        266.86        264.25         5.56 o
  -7   2   9         40.83         43.97         1.90 o
  -6   2   9         53.30         45.98         1.88 o
  -5   2   9         21.43         16.87         1.33 o
  -4   2   9        142.02        141.40         3.41 o
  -3   2   9        340.50        352.27         5.60 o
  -2   2   9          3.99          1.67         1.12 o
  -1   2   9        805.47        757.99        10.76 o
   0   2   9          2.49          0.50         0.80 o
   1   2   9          0.17         -0.12         0.76 o
   2   2   9        211.16        203.35         4.24 o
   3   2   9         96.07         87.31         2.96 o
   4   2   9          8.97          6.20         1.67 o
   5   2   9        209.58        202.57         8.40 o
   6   2   9         40.10         36.31         2.76 o
   7   2   9          7.33          8.02         1.79 o
   8   2   9         17.05          8.36         2.28 o
   9   2   9          0.20          0.13         3.11 o
  10   2   9          0.00         -2.98         2.08 o
 -15   3   9          1.53          2.08         2.20 o
 -14   3   9          9.15          9.80         2.50 o
 -13   3   9          2.81          0.12         1.75 o
 -12   3   9         11.60          8.77         2.33 o
 -11   3   9         36.89         39.92         2.74 o
 -10   3   9        726.20        736.09        16.99 o
  -9   3   9         14.62         19.94         1.86 o
  -8   3   9        578.86        585.17         7.75 o
  -7   3   9         21.85         19.12         1.52 o
  -6   3   9         31.02         31.48         1.72 o
  -5   3   9          0.03         -0.07         0.81 o
  -4   3   9          0.99          0.81         0.80 o
  -3   3   9        147.74        154.66         3.09 o
  -2   3   9        125.77        115.01         2.99 o
  -1   3   9         17.99         18.45         1.52 o
   0   3   9        194.19        192.82         4.12 o
   1   3   9        223.51        226.68         4.44 o
   2   3   9         11.47         11.58         1.63 o
   3   3   9          1.60         -0.83         1.26 o
   4   3   9         31.43         34.45         3.05 o
   5   3   9         20.97         17.91         2.50 o
   6   3   9        137.33        121.15         4.90 o
   7   3   9         19.41         18.53         2.20 o
   8   3   9         48.84         42.36         3.13 o
   9   3   9          1.20         -0.64         1.72 o
  10   3   9         23.81         29.09         4.36 o
 -14   4   9         13.08         10.27         3.08 o
 -13   4   9          0.07          4.98         3.42 o
 -12   4   9         25.97         21.71         2.85 o
 -11   4   9         78.06         82.95         3.73 o
 -10   4   9          5.05          5.38         1.62 o
  -9   4   9         42.54         53.20         3.11 o
  -8   4   9        234.66        239.68         6.36 o
  -7   4   9        178.84        177.61         3.57 o
  -6   4   9         36.95         33.96         1.97 o
  -5   4   9         10.04          5.12         1.12 o
  -4   4   9         54.55         52.71         2.09 o
  -3   4   9        363.08        361.83         5.47 o
  -2   4   9         29.74         31.12         1.61 o
  -1   4   9          0.00         -0.36         1.36 o
   0   4   9        450.09        434.22         9.21 o
   1   4   9         10.05          8.45         4.32 o
   2   4   9        104.25        106.84         4.42 o
   3   4   9         24.07         23.54         2.28 o
   4   4   9         22.80         27.17         2.47 o
   5   4   9          2.89          2.47         1.61 o
   6   4   9         12.03         11.45         1.98 o
   7   4   9          0.06         -1.34         1.50 o
   8   4   9         48.40         46.28         3.38 o
   9   4   9          2.75          1.10         1.70 o
 -12   5   9          0.08          2.10         2.08 o
 -11   5   9          0.89          2.96         1.98 o
 -10   5   9         90.80         93.30         4.21 o
  -9   5   9          1.73          3.88         1.65 o
  -8   5   9        131.15        149.24         6.48 o
  -7   5   9         28.33         23.56         1.63 o
  -6   5   9          4.15          6.69         1.66 o
  -5   5   9         10.49         15.00         1.99 o
  -4   5   9        179.04        168.93         4.67 o
  -3   5   9         44.01         38.94         2.63 o
  -2   5   9          0.13         -0.65         1.19 o
  -1   5   9         40.68         41.51         2.69 o
   0   5   9         24.00         26.93         2.74 o
   1   5   9          2.28          2.49         1.46 o
   2   5   9        202.12        213.56         6.03 o
   3   5   9         15.89         19.79         2.28 o
   4   5   9        258.27        266.49         7.58 o
   5   5   9          7.55          6.75         1.89 o
   6   5   9         31.99         30.18         3.16 o
   7   5   9         23.62         18.86         2.86 o
 -11   6   9          3.98          4.98         3.42 o
 -10   6   9         20.92         20.22         3.22 o
  -9   6   9         14.07         18.94         3.06 o
  -8   6   9         44.94         51.30         4.41 o
  -7   6   9         14.99         13.54         2.76 o
  -6   6   9          0.01          0.72         1.64 o
  -5   6   9         68.65         67.34         6.04 o
  -4   6   9         50.51         52.02         6.75 o
  -3   6   9          2.19          2.22         1.60 o
  -2   6   9          0.04          1.42         1.51 o
  -1   6   9          1.52          1.34         1.55 o
   0   6   9          0.97          2.12         1.67 o
   1   6   9          2.60          1.28         1.60 o
   2   6   9         97.50         95.71         4.76 o
   3   6   9          2.93          0.89         1.78 o
   4   6   9         13.54         12.64         2.67 o
   5   6   9         10.37          8.86         2.32 o
   6   6   9          2.81          3.87         2.14 o
  -8   7   9         27.00         20.86         3.11 o
  -7   7   9          1.53         -0.12         2.12 o
  -6   7   9         50.61         43.51         3.86 o
  -5   7   9          0.45          0.22         1.69 o
  -4   7   9         12.83         12.39         2.11 o
  -3   7   9         15.05         15.68         2.26 o
  -2   7   9          7.06         10.37         2.04 o
  -1   7   9          1.05          1.57         1.69 o
   0   7   9         10.55         20.20         2.60 o
   1   7   9          9.47         10.06         2.29 o
   2   7   9         36.87         38.68         6.15 o
   3   7   9          3.36          5.37         2.18 o
 -14   0  10         21.82         21.80         5.60 o
 -12   0  10         18.40         19.62         4.98 o
 -10   0  10       3016.38       3021.48        51.19 o
  -8   0  10        495.24        509.87        10.11 o
  -6   0  10          9.13         11.86         2.12 o
  -4   0  10        258.78        293.54         6.63 o
  -2   0  10        398.85        365.23         9.03 o
   0   0  10       1351.98       1365.96        25.10 o
   2   0  10       2032.00       1984.63        34.68 o
   4   0  10         49.55         52.49         4.39 o
   6   0  10         26.62         17.92         3.19 o
   8   0  10         37.42         45.77         6.85 o
  10   0  10         48.41         42.66         7.47 o
 -15   1  10          1.65         -1.47         2.39 o
 -14   1  10          0.08         -0.72         1.83 o
 -13   1  10         23.28         22.83         4.13 o
 -12   1  10          3.80          5.45         2.14 o
 -11   1  10          4.49          5.61         1.67 o
 -10   1  10        261.51        269.81         5.54 o
  -9   1  10        953.63        913.96        12.19 o
  -8   1  10        173.32        163.49         4.20 o
  -7   1  10        180.75        167.91         4.15 o
  -6   1  10        447.99        435.95         6.93 o
  -5   1  10          0.26         -0.74         0.93 o
  -4   1  10         55.73         54.08         2.49 o
  -3   1  10         33.65         34.24         1.87 o
  -2   1  10          3.84          3.67         1.01 o
  -1   1  10         11.79          8.95         1.63 o
   0   1  10          4.11          3.24         1.00 o
   1   1  10       1085.94       1092.13        13.08 o
   2   1  10          3.75          6.20         1.49 o
   3   1  10        817.17        828.90        12.41 o
   4   1  10        104.21         99.34         3.72 o
   5   1  10         56.14         58.94         3.32 o
   6   1  10          0.65          0.93         1.62 o
   7   1  10         29.36         28.28         2.62 o
   8   1  10          0.73          1.62         1.96 o
   9   1  10         64.30         63.83         4.48 o
  10   1  10          2.30          6.31         2.97 o
 -15   2  10          3.16          4.95         2.28 o
 -14   2  10          0.47          0.51         2.01 o
 -13   2  10          6.84          6.89         2.36 o
 -12   2  10        172.60        173.50         7.32 o
 -11   2  10         40.86         37.92         2.70 o
 -10   2  10        955.74        973.28        14.25 o
  -9   2  10          2.77          4.25         1.52 o
  -8   2  10        412.43        398.61         6.50 o
  -7   2  10         23.88         22.92         1.57 o
  -6   2  10        416.11        414.56         5.64 o
  -5   2  10         11.10         11.49         1.32 o
  -4   2  10        373.05        366.99         6.76 o
  -3   2  10        310.89        301.00         5.93 o
  -2   2  10        226.68        233.93         5.06 o
  -1   2  10         17.66         15.78         1.68 o
   0   2  10        196.25        198.41         4.68 o
   1   2  10        101.29         97.69         3.15 o
   2   2  10       1204.72       1255.45        15.08 o
   3   2  10        229.16        223.66         4.91 o
   4   2  10         17.68         17.88         1.90 o
   5   2  10          2.48          2.20         1.59 o
   6   2  10          0.77          0.14         1.98 o
   7   2  10         10.53         12.72         2.47 o
   8   2  10          5.11          1.82         2.00 o
   9   2  10          0.44         -3.02         2.01 o
 -14   3  10          0.40         -0.54         2.10 o
 -13   3  10          3.79          4.89         2.14 o
 -12   3  10         20.43         18.91         2.83 o
 -11   3  10          6.50          4.06         1.63 o
 -10   3  10         45.49         51.58         3.11 o
  -9   3  10        646.19        681.82        11.05 o
  -8   3  10         22.22         17.15         1.61 o
  -7   3  10         18.56         26.93         1.78 o
  -6   3  10         43.46         48.85         2.19 o
  -5   3  10          9.75         10.70         1.27 o
  -4   3  10         66.19         66.13         2.30 o
  -3   3  10          0.51         -0.54         1.53 o
  -2   3  10         46.49         48.52         2.30 o
  -1   3  10        209.62        206.21         5.40 o
   0   3  10        264.25        261.90         5.01 o
   1   3  10        619.71        646.54         9.06 o
   2   3  10        128.44        128.58         4.12 o
   3   3  10        856.24        845.56        15.04 o
   4   3  10         41.66         36.10         3.23 o
   5   3  10         24.22         23.64         2.86 o
   6   3  10         34.95         36.86         4.30 o
   7   3  10          5.36          6.62         2.11 o
   8   3  10         31.17         25.20         2.66 o
   9   3  10          5.46          8.52         2.98 o
 -13   4  10          5.14          6.02         2.52 o
 -12   4  10          5.63          3.16         2.04 o
 -11   4  10          6.43          4.98         1.89 o
 -10   4  10        471.48        489.77         9.98 o
  -9   4  10          1.82          3.57         1.36 o
  -8   4  10         27.65         23.05         1.94 o
  -7   4  10         12.91         12.20         1.59 o
  -6   4  10          3.08          2.85         1.15 o
  -5   4  10         20.86         19.91         1.59 o
  -4   4  10         19.08         18.87         1.53 o
  -3   4  10         75.13         74.59         2.54 o
  -2   4  10        165.65        176.74         5.08 o
  -1   4  10        345.94        353.79         6.46 o
   0   4  10        275.94        271.60         7.24 o
   1   4  10        115.38        112.98         5.94 o
   2   4  10        582.99        597.11        12.02 o
   3   4  10        151.90        148.34         5.68 o
   4   4  10        118.26        114.37         4.44 o
   5   4  10          0.14         -0.55         1.42 o
   6   4  10          9.79          7.42         2.20 o
   7   4  10          0.06         -1.70         1.45 o
   8   4  10          6.66          7.11         1.97 o
 -12   5  10          7.96          5.23         2.30 o
 -11   5  10         13.22         15.22         3.11 o
 -10   5  10         90.25         96.38         5.76 o
  -9   5  10         54.03         45.57         3.10 o
  -8   5  10         40.60         38.33         3.95 o
  -7   5  10         44.03         39.18         2.06 o
  -6   5  10         46.28         47.55         2.93 o
  -5   5  10         55.01         55.74         3.13 o
  -4   5  10          6.28          8.01         1.72 o
  -3   5  10         16.74         17.81         2.26 o
  -2   5  10          0.01          0.71         1.29 o
  -1   5  10          0.31          2.58         1.66 o
   0   5  10          1.35          0.83         1.39 o
   1   5  10         12.60         10.84         1.89 o
   2   5  10         12.52         12.30         2.04 o
   3   5  10         55.08         55.72         3.49 o
   4   5  10          1.25          1.64         1.66 o
   5   5  10         11.35          9.41         2.21 o
   6   5  10          2.17          3.64         2.03 o
 -10   6  10         36.41         33.49         8.56 o
  -9   6  10          5.05          7.36         2.69 o
  -8   6  10          0.49         -1.44         2.01 o
  -7   6  10          0.06         -2.80         1.87 o
  -6   6  10          2.10         -1.10         1.55 o
  -5   6  10          0.00         -0.14         1.55 o
  -4   6  10          0.38         -0.72         1.47 o
  -3   6  10         36.02         45.02         3.32 o
  -2   6  10         18.88         14.44         2.69 o
  -1   6  10          0.01         -1.77         1.55 o
   0   6  10         31.68         34.34         3.20 o
   1   6  10         29.62         26.02         4.15 o
   2   6  10         95.27        103.78         7.32 o
   3   6  10         73.43         82.24         4.83 o
   4   6  10         10.72         11.54         2.57 o
   5   6  10          6.93          3.71         2.09 o
  -7   7  10          8.27         10.55         2.82 o
  -6   7  10          3.59          5.99         5.92 o
  -5   7  10          1.17         -1.10         1.61 o
  -4   7  10          0.72          0.59         1.58 o
  -3   7  10          0.44         -0.73         1.74 o
  -2   7  10         12.03         16.04         2.52 o
  -1   7  10         32.56         40.55         4.16 o
   0   7  10          6.09          5.18         2.19 o
   1   7  10          4.89          6.22         2.24 o
 -15   0  11         31.22         36.12         7.16 o
 -13   0  11        130.78        137.27         7.37 o
 -11   0  11          4.69          3.27         2.64 o
  -9   0  11         23.57         17.95         3.41 o
  -7   0  11         32.77         27.09         3.74 o
  -5   0  11         84.07         83.30         7.08 o
  -3   0  11        144.97        152.78         5.85 o
  -1   0  11        321.91        313.34         7.10 o
   1   0  11       3301.65       3420.27        56.14 o
   3   0  11        258.95        271.18         8.80 o
   5   0  11         75.17         70.98         5.39 o
   7   0  11         81.78         68.81         8.10 o
   9   0  11          0.24         -1.87         3.74 o
 -15   1  11         13.09         12.74         3.74 o
 -14   1  11         58.78         70.21         5.01 o
 -13   1  11          1.84          1.26         1.91 o
 -12   1  11          0.12          0.69         1.53 o
 -11   1  11          0.63          0.18         1.51 o
 -10   1  11        215.56        224.94         5.99 o
  -9   1  11         27.36         26.37         2.19 o
  -8   1  11        554.15        559.86         8.71 o
  -7   1  11        214.31        218.73         4.90 o
  -6   1  11          0.19         -0.14         1.10 o
  -5   1  11          1.00          0.28         1.17 o
  -4   1  11        495.71        492.95         6.73 o
  -3   1  11          0.09         -1.35         0.90 o
  -2   1  11         74.83         76.10         2.70 o
  -1   1  11          4.00          4.93         1.19 o
   0   1  11         71.84         83.40         2.85 o
   1   1  11          0.70          5.32         1.23 o
   2   1  11        166.37        166.33         4.01 o
   3   1  11         40.07         43.64         2.90 o
   4   1  11          9.08          7.02         1.89 o
   5   1  11          0.36          0.69         1.47 o
   6   1  11         58.64         67.84         6.47 o
   7   1  11          3.06          3.67         1.93 o
   8   1  11         15.31         17.63         2.93 o
   9   1  11          0.85         -1.37         4.51 o
 -14   2  11         29.53         29.59         3.46 o
 -13   2  11         16.16         21.08         3.05 o
 -12   2  11          0.60         -0.94         1.93 o
 -11   2  11        105.25        112.22         4.45 o
 -10   2  11          0.44         -1.17         1.29 o
  -9   2  11         41.73         35.96         2.50 o
  -8   2  11          0.12         -1.33         1.24 o
  -7   2  11        495.91        459.62         6.85 o
  -6   2  11         36.11         26.39         1.88 o
  -5   2  11        236.81        231.18         4.46 o
  -4   2  11         94.12        101.24         3.60 o
  -3   2  11         53.14         53.45         2.91 o
  -2   2  11         67.64         64.63         3.14 o
  -1   2  11        608.45        603.37         9.74 o
   0   2  11         39.14         40.07         2.71 o
   1   2  11       1940.78       1913.81        21.54 o
   2   2  11         10.10          5.78         2.07 o
   3   2  11        579.01        582.92         9.19 o
   4   2  11          1.72          0.69         1.31 o
   5   2  11         14.13         13.35         2.45 o
   6   2  11         17.98         20.13         3.13 o
   7   2  11        319.87        313.47         8.83 o
   8   2  11         19.06         17.51         4.42 o
 -14   3  11         29.76         41.39         4.06 o
 -13   3  11          0.00         -1.87         1.82 o
 -12   3  11          0.61         -0.98         1.67 o
 -11   3  11        200.00        197.08         6.61 o
 -10   3  11         56.91         50.70         3.22 o
  -9   3  11        366.35        347.85         7.36 o
  -8   3  11         24.17         20.28         1.99 o
  -7   3  11         22.42         16.63         1.62 o
  -6   3  11          3.08          4.97         1.19 o
  -5   3  11         14.91         16.89         1.88 o
  -4   3  11         81.99         89.33         3.39 o
  -3   3  11         57.85         58.55         2.67 o
  -2   3  11         69.56         74.80         3.59 o
  -1   3  11        293.64        296.15         6.25 o
   0   3  11         34.56         37.38         2.53 o
   1   3  11         79.23         79.44         3.61 o
   2   3  11         10.98          9.54         1.93 o
   3   3  11        153.66        155.41         5.87 o
   4   3  11         14.70         18.36         2.80 o
   5   3  11         58.04         54.44         5.22 o
   6   3  11         22.76         25.66         3.05 o
   7   3  11          5.77          6.31         2.32 o
   8   3  11          5.17          4.53         1.97 o
 -13   4  11        101.05        104.19         6.37 o
 -12   4  11          2.30          2.78         2.13 o
 -11   4  11         51.63         51.03         3.30 o
 -10   4  11         14.18         12.20         2.04 o
  -9   4  11          4.36          4.29         1.80 o
  -8   4  11          1.42         -0.50         1.19 o
  -7   4  11          4.94          6.38         1.42 o
  -6   4  11         62.02         66.91         2.84 o
  -5   4  11         17.96         15.08         1.60 o
  -4   4  11         29.26         35.25         2.13 o
  -3   4  11         27.58         29.34         2.11 o
  -2   4  11          0.00         -0.22         1.08 o
  -1   4  11         61.87         71.41         4.54 o
   0   4  11          0.08         -0.87         1.60 o
   1   4  11        289.05        307.57        11.02 o
   2   4  11         18.28         19.96         2.73 o
   3   4  11         20.60         18.15         2.70 o
   4   4  11         14.76         15.21         2.52 o
   5   4  11          0.31         -0.39         1.48 o
   6   4  11          1.50          2.55         1.73 o
   7   4  11          2.03          0.41         1.68 o
 -11   5  11         88.07         93.30         6.07 o
 -10   5  11         45.29         48.88         3.39 o
  -9   5  11         68.52         69.34         3.69 o
  -8   5  11         36.53         41.29         2.82 o
  -7   5  11         10.91          8.02         1.37 o
  -6   5  11         11.29         11.58         2.21 o
  -5   5  11          5.03          3.83         1.57 o
  -4   5  11         18.12         19.37         2.19 o
  -3   5  11          0.98          0.65         1.46 o
  -2   5  11          0.13          1.06         1.53 o
  -1   5  11         14.60         16.77         2.20 o
   0   5  11         23.33         23.71         2.48 o
   1   5  11         45.52         47.27         3.25 o
   2   5  11         36.23         32.59         2.83 o
   3   5  11          0.12         -0.68         1.55 o
   4   5  11         27.04         20.72         2.86 o
   5   5  11          5.73          6.54         3.30 o
  -9   6  11          3.15          3.79         2.39 o
  -8   6  11          2.64          3.17         2.39 o
  -7   6  11          1.13          1.71         3.89 o
  -6   6  11          2.32          1.04         1.80 o
  -5   6  11          4.49          5.71         1.98 o
  -4   6  11         11.96         11.23         2.50 o
  -3   6  11         28.43         28.51         3.56 o
  -2   6  11         30.18         29.01         3.95 o
  -1   6  11         32.81         34.28         3.33 o
   0   6  11          0.03         -0.13         1.78 o
   1   6  11         49.42         41.22         3.64 o
   2   6  11          0.96          0.81         2.02 o
   3   6  11         23.91         22.75         3.09 o
  -4   7  11          1.88         -1.85         1.74 o
  -3   7  11          0.00          1.77         1.92 o
  -2   7  11         14.47         21.94         2.88 o
 -14   0  12          0.34          4.67         2.86 o
 -12   0  12          1.15          0.39         2.96 o
 -10   0  12        121.29        134.24         6.81 o
  -8   0  12          9.85          8.73         2.06 o
  -6   0  12        117.47        135.02         9.30 o
  -4   0  12         30.72         22.98         2.32 o
  -2   0  12         70.19         66.39         3.61 o
   0   0  12        814.49        861.91        18.49 o
   2   0  12          1.61          1.56         1.98 o
   4   0  12          0.06          0.48         2.08 o
   6   0  12         10.91         10.27         3.08 o
   8   0  12          5.98          5.92         4.67 o
 -14   1  12          2.73          0.45         1.93 o
 -13   1  12         28.67         36.12         3.30 o
 -12   1  12          0.00         -0.99         1.61 o
 -11   1  12        207.14        206.76         5.24 o
 -10   1  12        105.45        102.74         4.47 o
  -9   1  12         41.82         40.05         2.68 o
  -8   1  12         83.92         75.86         3.32 o
  -7   1  12        111.70        104.13         4.00 o
  -6   1  12          2.19         -0.04         1.17 o
  -5   1  12          8.13         12.04         1.38 o
  -4   1  12          1.43          1.95         1.04 o
  -3   1  12        123.18        112.11         2.98 o
  -2   1  12         11.85         10.26         1.42 o
  -1   1  12         86.35        107.53         6.24 o
   0   1  12         52.18         52.26         2.49 o
   1   1  12         39.25         42.55         2.88 o
   2   1  12          3.25          2.88         1.51 o
   3   1  12        305.97        305.43         9.26 o
   4   1  12          4.10          2.92         1.61 o
   5   1  12          5.77          7.22         1.89 o
   6   1  12         25.06         36.03         3.64 o
   7   1  12        177.88        208.00         9.21 o
 -14   2  12          1.42          1.12         2.18 o
 -13   2  12          3.08          5.57         2.01 o
 -12   2  12          3.55          5.70         1.99 o
 -11   2  12          7.09          8.71         1.72 o
 -10   2  12         24.56         31.64         2.45 o
  -9   2  12         18.79         18.60         2.32 o
  -8   2  12         83.00         69.72         3.25 o
  -7   2  12          1.71          0.64         1.30 o
  -6   2  12         20.86         13.36         1.73 o
  -5   2  12         86.70         93.91         3.41 o
  -4   2  12        227.59        236.26         5.67 o
  -3   2  12         32.82         37.92         2.68 o
  -2   2  12         14.82          9.69         1.79 o
  -1   2  12        151.19        153.10         4.56 o
   0   2  12        734.19        755.71        13.12 o
   1   2  12        101.12        103.11         3.60 o
   2   2  12         82.42         80.87         3.39 o
   3   2  12         41.12         42.59         3.69 o
   4   2  12         20.28         19.60         2.33 o
   5   2  12         88.21         78.59         7.53 o
   6   2  12        205.71        214.99         7.30 o
   7   2  12          3.70          5.41         2.38 o
 -13   3  12         33.66         35.63         3.78 o
 -12   3  12          2.70          2.47         2.07 o
 -11   3  12         29.34         23.86         2.51 o
 -10   3  12          1.10          0.58         1.68 o
  -9   3  12          0.03         -2.09         1.39 o
  -8   3  12         20.68         16.38         2.11 o
  -7   3  12         11.46          5.91         1.76 o
  -6   3  12         22.78         22.96         2.26 o
  -5   3  12          5.52          6.06         1.61 o
  -4   3  12        260.65        251.53         5.92 o
  -3   3  12        182.02        175.31         4.85 o
  -2   3  12          0.00          0.35         1.35 o
  -1   3  12        130.38        143.61         4.47 o
   0   3  12        332.60        332.70         9.03 o
   1   3  12        227.32        234.67         5.96 o
   2   3  12        232.31        238.36         8.40 o
   3   3  12         48.04         49.22         3.87 o
   4   3  12          0.03         -1.25         1.76 o
   5   3  12          7.42          5.34         2.12 o
   6   3  12          2.34          0.38         1.97 o
 -12   4  12          5.79          4.95         2.26 o
 -11   4  12          0.33          0.14         1.64 o
 -10   4  12          1.22          0.47         1.62 o
  -9   4  12          7.79         11.68         1.94 o
  -8   4  12          2.35          5.01         1.69 o
  -7   4  12         42.59         51.19         2.73 o
  -6   4  12         10.46          8.06         1.54 o
  -5   4  12         20.17         24.02         2.29 o
  -4   4  12         16.11         20.00         2.08 o
  -3   4  12          4.12          8.86         1.69 o
  -2   4  12        150.99        150.64         4.40 o
  -1   4  12         29.68         29.35         2.30 o
   0   4  12        440.01        427.40        10.11 o
   1   4  12         17.11         14.98         3.68 o
   2   4  12          0.02         -1.60         1.90 o
   3   4  12          0.29          2.80         1.96 o
   4   4  12         27.89         29.15         5.24 o
   5   4  12          2.78          3.00         1.89 o
 -10   5  12         49.01         47.51         3.48 o
  -9   5  12          1.56          1.26         1.58 o
  -8   5  12          7.09          5.59         1.75 o
  -7   5  12          1.98          2.38         1.48 o
  -6   5  12          1.86          1.39         1.02 o
  -5   5  12          9.06         11.75         2.34 o
  -4   5  12         54.35         60.89         3.61 o
  -3   5  12         43.83         46.42         3.25 o
  -2   5  12         36.65         42.30         3.10 o
  -1   5  12          7.86         12.87         2.17 o
   0   5  12        161.96        179.13         7.95 o
   1   5  12          2.25          0.37         1.68 o
   2   5  12         15.95         14.24         2.63 o
   3   5  12          2.67          2.27         2.03 o
   4   5  12          4.16          3.13         2.13 o
  -8   6  12          6.33         11.64         3.06 o
  -7   6  12          2.11          3.48         2.52 o
  -6   6  12          0.90          2.89         2.03 o
  -5   6  12         32.21         32.49         3.25 o
  -4   6  12         13.72         20.69         2.98 o
  -3   6  12         10.42         12.69         2.50 o
  -2   6  12         87.89         94.00         5.14 o
  -1   6  12         35.75         37.73         4.83 o
   0   6  12         74.26         74.08         8.15 o
   1   6  12         39.14         43.24         5.15 o
 -13   0  13          2.36          1.87         2.42 o
 -11   0  13          8.58          9.44         2.92 o
  -9   0  13          7.71         10.06         2.84 o
  -7   0  13         19.84         18.93         2.42 o
  -5   0  13        146.45        124.67         4.70 o
  -3   0  13          8.31         13.22         5.02 o
  -1   0  13         34.54         35.77         2.97 o
   1   0  13        221.17        229.98        13.23 o
   3   0  13          1.68         -0.51         1.86 o
   5   0  13         99.35        112.00         6.37 o
 -13   1  13         17.49         18.73         2.68 o
 -12   1  13         36.53         28.72         3.02 o
 -11   1  13         21.30         21.05         2.78 o
 -10   1  13          0.90          1.58         1.65 o
  -9   1  13          2.87          0.92         1.49 o
  -8   1  13          0.07         -0.73         1.38 o
  -7   1  13          0.00         -1.27         1.21 o
  -6   1  13        541.74        476.30         8.01 o
  -5   1  13         70.38         52.08         2.85 o
  -4   1  13         51.95         39.36         2.58 o
  -3   1  13         14.53         14.40         1.77 o
  -2   1  13         18.48         11.82         2.29 o
  -1   1  13         48.76         48.34         3.14 o
   0   1  13        248.99        249.92         6.18 o
   1   1  13         15.66         14.83         2.20 o
   2   1  13         12.29         14.59         2.20 o
   3   1  13          0.11          1.23         1.55 o
   4   1  13          0.33          3.12         1.67 o
   5   1  13         30.82         35.92         3.78 o
   6   1  13          2.22          8.29         2.63 o
 -13   2  13          0.44          0.80         2.10 o
 -12   2  13         42.73         42.56         4.06 o
 -11   2  13         14.05          9.12         2.29 o
 -10   2  13          5.59          4.57         1.58 o
  -9   2  13         16.54         13.39         1.87 o
  -8   2  13         10.01         10.23         1.78 o
  -7   2  13         89.29         87.03         4.84 o
  -6   2  13          8.65         14.07         1.83 o
  -5   2  13        749.27        743.07        12.01 o
  -4   2  13         12.40          5.59         1.82 o
  -3   2  13         41.75         35.94         2.83 o
  -2   2  13         18.44         19.10         2.16 o
  -1   2  13         22.20         22.04         3.76 o
   0   2  13          8.44          7.36         1.76 o
   1   2  13         53.22         54.79         4.54 o
   2   2  13         53.28         54.76         3.40 o
   3   2  13          2.28          0.22         1.73 o
   4   2  13         34.29         34.01         2.97 o
   5   2  13          8.75          8.21         2.52 o
   6   2  13          0.00         -0.25         2.08 o
 -12   3  13         91.45         99.38         8.31 o
 -11   3  13          0.07          1.70         1.77 o
 -10   3  13          0.15         -0.77         1.53 o
  -9   3  13         29.51         25.75         2.64 o
  -8   3  13         30.43         33.41         2.74 o
  -7   3  13          0.13         -0.36         1.47 o
  -6   3  13        193.24        184.20         5.25 o
  -5   3  13          4.04          1.57         1.65 o
  -4   3  13         58.10         54.76         3.25 o
  -3   3  13          0.84          0.95         1.45 o
  -2   3  13         39.45         43.15         5.08 o
  -1   3  13          4.82          7.81         1.86 o
   0   3  13          0.95          1.20         1.57 o
   1   3  13         13.17         14.47         2.11 o
   2   3  13         43.48         42.80         3.09 o
   3   3  13          0.02          0.67         1.93 o
   4   3  13         11.62          6.54         2.39 o
   5   3  13         11.12         10.17         2.59 o
 -11   4  13         10.29          9.07         2.70 o
 -10   4  13          0.05          1.44         1.63 o
  -9   4  13          0.77          2.33         1.61 o
  -8   4  13          0.41          0.18         1.50 o
  -7   4  13          0.91          0.37         1.44 o
  -6   4  13         17.44         15.04         1.97 o
  -5   4  13         11.75          9.86         1.85 o
  -4   4  13          2.00          1.91         1.84 o
  -3   4  13          1.06          0.13         1.41 o
  -2   4  13          2.10          3.40         1.52 o
  -1   4  13          2.55          5.57         1.74 o
   0   4  13         89.54         88.02         5.53 o
   1   4  13         18.34         16.95         3.19 o
   2   4  13         37.74         33.53         3.65 o
   3   4  13         18.33         14.75         2.79 o
   4   4  13          7.53          7.49         2.48 o
  -9   5  13          1.02         -0.17         1.69 o
  -8   5  13          2.56          2.21         1.61 o
  -7   5  13         13.81         21.55         2.44 o
  -6   5  13         21.30         23.42         2.25 o
  -5   5  13         12.28          9.24         3.74 o
  -4   5  13         11.16          7.22         2.75 o
  -3   5  13          2.13          2.18         2.42 o
  -2   5  13         73.00         75.88         8.61 o
  -1   5  13         10.37          4.12         2.15 o
   0   5  13          0.44         -0.90         1.96 o
   1   5  13          9.48          5.08         2.06 o
   2   5  13          0.01          0.43         2.09 o
  -4   6  13          0.01         -0.18         1.88 o
  -3   6  13          2.35         -0.16         2.60 o
 -12   0  14          1.19          2.80         2.52 o
 -10   0  14         21.37         19.44         3.63 o
  -8   0  14         52.08         54.73         5.17 o
  -6   0  14        202.99        210.78         6.90 o
  -4   0  14         14.03          8.89         2.10 o
  -2   0  14         21.16         18.28         3.30 o
   0   0  14          1.90          0.78         2.20 o
   2   0  14          0.35         -1.90         2.08 o
   4   0  14          7.86          6.23         2.86 o
 -13   1  14          1.24         -1.27         1.83 o
 -12   1  14          0.03         -0.05         1.76 o
 -11   1  14         10.40         12.21         2.13 o
 -10   1  14          1.00          2.45         1.70 o
  -9   1  14         15.89         23.99         2.60 o
  -8   1  14          0.90         -1.74         1.41 o
  -7   1  14        225.63        195.70         5.72 o
  -6   1  14          3.82         -1.97         1.80 o
  -5   1  14        177.22        150.86         4.81 o
  -4   1  14         13.00         11.31         1.76 o
  -3   1  14         10.47          5.48         1.54 o
  -2   1  14         29.63         32.59         2.48 o
  -1   1  14        253.37        274.05         6.76 o
   0   1  14         10.12         10.05         2.01 o
   1   1  14         25.13         26.76         3.33 o
   2   1  14          1.39          0.38         1.60 o
   3   1  14         14.57         14.97         2.29 o
   4   1  14          4.86          6.43         2.29 o
   5   1  14        140.45        192.84         7.53 o
 -12   2  14          2.68          2.55         2.85 o
 -11   2  14          4.61          7.13         2.13 o
 -10   2  14          2.65          4.16         1.74 o
  -9   2  14          7.58          3.80         2.09 o
  -8   2  14         19.28         21.38         2.60 o
  -7   2  14          0.72          0.29         1.57 o
  -6   2  14          1.91          3.64         1.76 o
  -5   2  14         14.64         16.00         2.59 o
  -4   2  14         37.28         34.84         3.66 o
  -3   2  14          0.12         -0.87         1.75 o
  -2   2  14          6.62          7.29         3.13 o
  -1   2  14         31.72         38.13         3.38 o
   0   2  14          0.05         -0.93         1.50 o
   1   2  14          2.89          1.38         1.98 o
   2   2  14          1.21          0.89         1.61 o
   3   2  14          2.06          0.13         1.69 o
   4   2  14        104.26        122.55         6.74 o
 -11   3  14          3.97          7.47         2.15 o
 -10   3  14          5.20          6.02         1.89 o
  -9   3  14          2.38          1.31         1.66 o
  -8   3  14          0.44          1.80         1.82 o
  -7   3  14        113.39        115.65         4.62 o
  -6   3  14         26.45         19.18         2.37 o
  -5   3  14         16.63          7.82         1.84 o
  -4   3  14          4.27          4.26         1.68 o
  -3   3  14         68.56         70.59         3.86 o
  -2   3  14        113.71        114.95         4.42 o
  -1   3  14        147.43        153.29         7.33 o
   0   3  14          1.90          1.96         1.66 o
   1   3  14         41.34         35.00         2.95 o
   2   3  14         44.47         44.29         3.32 o
   3   3  14         11.89         11.05         2.55 o
 -10   4  14          1.28         -0.19         1.63 o
  -9   4  14         31.60         42.63         3.23 o
  -8   4  14          0.01         -0.47         1.53 o
  -7   4  14          8.22          8.80         2.01 o
  -6   4  14         60.40         62.12         3.78 o
  -5   4  14          1.40          0.71         1.52 o
  -4   4  14          0.42         -1.26         1.40 o
  -3   4  14          1.29          1.23         1.46 o
  -2   4  14          5.29          3.44         1.61 o
  -1   4  14         49.70         58.26         3.45 o
   0   4  14          1.14          1.19         2.09 o
   1   4  14         25.74         29.91         5.58 o
   2   4  14         10.23         10.12         2.73 o
  -7   5  14         37.88         43.71         3.13 o
  -6   5  14         29.95         30.99         4.18 o
  -5   5  14         19.76         13.45         3.28 o
  -4   5  14         17.14         20.52         5.45 o
  -3   5  14         15.38         19.25         3.50 o
  -2   5  14          7.42          5.95         2.75 o
  -1   5  14          6.57          5.70         3.42 o
 -11   0  15          1.73          5.29         2.92 o
  -9   0  15         19.20         29.53         4.17 o
  -7   0  15         22.35         35.28         4.40 o
  -5   0  15          9.34          7.20         3.58 o
  -3   0  15         60.08         48.89         4.84 o
  -1   0  15          2.70          4.56         2.96 o
   1   0  15        106.61        124.15         6.93 o
   3   0  15         59.07         74.40         6.25 o
 -11   1  15          0.54          1.21         2.99 o
 -10   1  15         10.46         14.78         2.39 o
  -9   1  15          0.43         -0.35         1.75 o
  -8   1  15         74.84         66.48         6.38 o
  -7   1  15          0.12          1.93         1.67 o
  -6   1  15          0.16          0.76         1.63 o
  -5   1  15         21.63         23.15         2.55 o
  -4   1  15          0.51          1.35         1.58 o
  -3   1  15         34.70         30.32         2.88 o
  -2   1  15         10.60         12.85         2.32 o
  -1   1  15          8.39          6.20         1.90 o
   0   1  15         66.49         74.08         4.13 o
   1   1  15          0.06         -0.51         2.03 o
   2   1  15          2.82          3.75         2.27 o
   3   1  15          1.67          3.02         3.33 o
 -11   2  15        126.81        160.99         6.74 o
 -10   2  15         11.84         11.90         2.40 o
  -9   2  15          3.91         -1.79         2.09 o
  -8   2  15         10.95         14.89         4.33 o
  -7   2  15         19.46         15.31         2.39 o
  -6   2  15          2.45         -0.54         1.66 o
  -5   2  15          0.25          0.13         1.66 o
  -4   2  15          3.02          0.57         1.59 o
  -3   2  15          3.16          1.49         2.92 o
  -2   2  15          3.68          2.51         3.38 o
  -1   2  15          2.72          1.86         1.76 o
   0   2  15          9.71         14.81         2.30 o
   1   2  15          3.29          1.72         1.86 o
   2   2  15          0.68          0.17         1.72 o
 -10   3  15         47.16         42.55         3.44 o
  -9   3  15         12.81         14.80         2.55 o
  -8   3  15         19.40         16.67         2.37 o
  -7   3  15          6.45          4.98         1.97 o
  -6   3  15         23.07         13.92         2.28 o
  -5   3  15          1.29          2.02         1.70 o
  -4   3  15         12.12         10.17         2.25 o
  -3   3  15         28.47         28.93         2.84 o
  -2   3  15          4.53          5.56         1.95 o
  -1   3  15          0.00         -1.78         1.56 o
   0   3  15         56.35         61.43         5.17 o
   1   3  15         34.79         36.44         3.16 o
  -7   4  15          6.98         10.01         2.37 o
  -6   4  15         44.79         45.53         3.29 o
  -5   4  15          1.81         -0.09         1.67 o
  -4   4  15         11.97         11.39         2.13 o
  -3   4  15          6.71         11.54         2.08 o
  -2   4  15         25.58         33.37         4.31 o
  -1   4  15         10.09         15.66         2.54 o
 -10   0  16          4.07          9.19         3.30 o
  -8   0  16          0.31          4.67         2.86 o
  -6   0  16          2.66          3.74         3.74 o
  -4   0  16          0.00         -1.69         4.20 o
  -2   0  16          0.26         -2.49         2.42 o
   0   0  16        246.58        290.42        10.78 o
 -10   1  16          1.68         -1.26         1.98 o
  -9   1  16          1.61         -2.24         1.69 o
  -8   1  16         13.67         19.46         2.74 o
  -7   1  16          5.89          8.23         2.05 o
  -6   1  16         12.71         14.07         3.04 o
  -5   1  16          1.15          1.47         1.73 o
  -4   1  16          6.19          2.15         1.86 o
  -3   1  16        123.43        150.97         5.42 o
  -2   1  16          3.41         -1.09         2.03 o
  -1   1  16         20.85         24.47         3.33 o
   0   1  16          1.43          1.19         2.14 o
   1   1  16         14.05         17.82         3.69 o
  -9   2  16          7.45          4.60         2.10 o
  -8   2  16          9.81         11.36         2.34 o
  -7   2  16         14.37         14.54         2.72 o
  -6   2  16          1.83          3.69         2.04 o
  -5   2  16          2.88          0.75         1.89 o
  -4   2  16          3.64          1.07         1.86 o
  -3   2  16         15.94         10.56         2.70 o
  -2   2  16          5.03          6.68         2.14 o
  -1   2  16          0.08          0.11         1.80 o
   0   2  16         39.73         45.51         4.72 o
  -7   3  16          3.07          2.65         1.95 o
  -6   3  16         11.71         12.77         2.28 o
  -5   3  16          0.02         -2.44         1.63 o
  -4   3  16          6.58          5.93         2.07 o
  -3   3  16         42.11         52.02         3.69 o
  -2   3  16          2.99          1.54         2.30 o
  -7   0  17         11.65          4.98         3.08 o
  -5   0  17          8.74          7.70         3.19 o
  -3   0  17         76.12        104.11         7.35 o
  -6   1  17          3.31          3.92         2.26 o
  -5   1  17          5.93          8.51         2.63 o
  -4   1  17         35.87         42.80         5.54 o
                                                
